# Supplementary material for: The (C2N2H10)[Cu(H2O)4](TX4)2 Structural Family: When Fluoroberyllate, Sulfate, and Selenate Are Full Analogs
Source: Molecules. 2024 Nov 14;29(22):5372. doi: 10.3390/molecules29225372 (PMC11596614; doi:10.3390/molecules29225372)
Supplement: Supplementary file 1 [file molecules-29-05372-s001.zip]

Archive with 6 entries (5 files):
- molecules-3284254-supplementary/
- molecules-3284254-supplementary/(C2N2H10)Cu(H2O)4(BeF4)2.cif
- molecules-3284254-supplementary/(C2N2H10)Cu(H2O)4(BeF4)2.fcf
- molecules-3284254-supplementary/(C2N2H10)Cu(H2O)4(SeO4)2.cif
- molecules-3284254-supplementary/(C2N2H10)Cu(H2O)4(SeO4)2.fcf
- molecules-3284254-supplementary/molecules-3284254 - supplementary.pdf
