# Supplementary material for: The (C2N2H10)[Cu(H2O)4](TX4)2 Structural Family: When Fluoroberyllate, Sulfate, and Selenate Are Full Analogs
Source: Molecules. 2024 Nov 14;29(22):5372. doi: 10.3390/molecules29225372 (PMC11596614; doi:10.3390/molecules29225372)
Supplement: Supplementary file 1 [file molecules-29-05372-s001.zip › molecules-3284254-supplementary/(C2N2H10)Cu(H2O)4(BeF4)2.cif]

#=======================================================================
data_global
#=======================================================================

_audit_creation_method                   'Jana2006 Version : 02/12/2020'


# 1. PROCESSING SUMMARY (IUCr Office Use Only)

_journal_date_recd_electronic            ?
_journal_date_to_coeditor                ?
_journal_date_from_coeditor              ?
_journal_date_accepted                   ?
_journal_date_printers_first             ?
_journal_date_printers_final             ?
_journal_date_proofs_out                 ?
_journal_date_proofs_in                  ?
_journal_coeditor_name                   ?
_journal_coeditor_code                   ?
_journal_coeditor_notes
; ?
;
_journal_techeditor_code                 ?
_journal_paper_category                  ?
_journal_techeditor_notes
; ?
;
_journal_coden_ASTM                      ?
_journal_name_full                       'Acta Crystallographica Section C'
_journal_year                            ?
_journal_volume                          ?
_journal_issue                           ?
_journal_page_first                      ?
_journal_page_last                       ?
_journal_suppl_publ_number               ?
_journal_suppl_publ_pages                ?

#=======================================================================

# 2. SUBMISSION DETAILS

_publ_contact_author_name                ?
_publ_contact_author_address
; ?
;
_publ_contact_author_email               ?
_publ_contact_author_fax                 ?
_publ_contact_author_phone               ?

_publ_requested_journal                  'Acta Crystallographica Section C'
_publ_requested_category                 ?

_publ_contact_letter
; ?
;

#=======================================================================

# 3. TITLE AND AUTHOR LIST

_publ_section_title
; ?
;
_publ_section_title_footnote
; ?
;
loop_
 _publ_author_name
 _publ_author_footnote
 _publ_author_address
; ?      # name
;
; ?      # footnote
;
; ?      # address
;

#=======================================================================

# 4. TEXT

_publ_section_synopsis
; ?
;
_publ_section_abstract
; ?
;
_publ_section_comment
; ?
;
_publ_section_introduction
; ?
;
_publ_section_experimental
; ?
;
_publ_section_exptl_prep
; ?
;
_publ_section_exptl_refinement
; ?
;
_publ_section_exptl_solution
; ?
;
_publ_section_discussion
; ?
;
_publ_section_acknowledgements
; ?
;
_publ_section_references
;
Petricek, V., Dusek, M. & Palatinus L. (2014). Z. Kristallogr. 229(5), 345-352.

Palatinus L. & Chapuis G. (2007). J. Appl. Cryst. 40, 786-790.

# enable this reference if Diamond ver. 2 was used for visualization
#Brandenburg, K. (1999). DIAMOND. Version. 2.1c.
#Crystal Impact GbR, Bonn, Germany.

# enable this reference if Diamond ver. 3 was used for visualization
#Brandenburg, K. & Putz, H. (2005). DIAMOND Version 3.
#Crystal Impact GbR, Postfach 1251, D-53002 Bonn, Germany.

# enable this reference if SIR97 was used for solving of the structure
#Altomare, A., Burla, M. C., Camalli, M., Cascarano, G., Giacovazzo, C.,
#Guagliardi, A., Moliterni, A. G. G., Polidori, G., Spagna, R. (1997).
#SIR97. A Package for Crystal Structure Solution by Direct Methods
#and Refinement, Bari, Rome, Italy.

# use this reference if SIR2002 was used for solving of the structure
#Burla, M.C., Camalli, M., Carrozzini, B., Cascarano, G., Giacovazzo, C.,
#Polidori, G., Spagna, R.
#SIR2002: the program, J. Appl. Cryst, (2003). 36, 1103


# use this reference if SIR2011 was used for solving of the structure
#Burla, M.C., Caliandro, R., Camalli, M., Carrozzini, B., Cascarano,
#G.L., Giacovazzo, C., Mallamo. M., Mazzone, A., Polidori, G., Spagna, R.
#SIR2011: a new package for crystal structure determination and refinement,
#J.Appl.Cryst. (2012) 45, 357-361

# enable this reference if bond valences were calculated
#Brown, I. D. (1996). J. Appl. Cryst. 29, 479-480.

# enable this reference if Xshape wase used for crystal shape refinement
#Stoe & Cie (1998). X-SHAPE. Stoe & Cie, Darmstadt, Germany.


# enable this reference if Flack coefficient was refined
#Flack, H. D. (1983). Acta Cryst. A39, 876-881.
;
_publ_section_figure_captions
; ?
;
_publ_section_table_legends
; ?
;

#=======================================================================
data_I
#=======================================================================

# 5. CHEMICAL DATA

_chemical_name_systematic
; ?
;
_chemical_name_common                    ?
_chemical_formula_moiety                 ?
_chemical_formula_structural             ?
_chemical_formula_analytical             ?
_chemical_formula_iupac                  ?
_chemical_formula_sum                    'C2 H18 Be2 Cu1 F8 N2 O4'
_chemical_formula_weight                 367.7
_chemical_melting_point                  ?
_chemical_compound_source                ?
_chemical_absolute_configuration         .

#=======================================================================

# 6. CRYSTAL DATA

_symmetry_cell_setting                   monoclinic
_symmetry_space_group_name_H-M           'P 1 21/c 1'
_symmetry_space_group_name_Hall          '-P 2ycb'
_symmetry_Int_Tables_number              14

loop_
 _space_group_symop_id
 _space_group_symop_operation_xyz
 1   x,y,z
 2   -x,y+1/2,-z+1/2
 3   -x,-y,-z
 4   x,-y+1/2,z+1/2

_cell_length_a                           5.1044(2)
_cell_length_b                           11.6171(4)
_cell_length_c                           10.1178(3)
_cell_angle_alpha                        90
_cell_angle_beta                         94.431(3)
_cell_angle_gamma                        90
_cell_volume                             598.18(4)

loop_
 _twin_individual_id
 _twin_individual_mass_fraction_refined
 _twin_individual_twin_matrix_11
 _twin_individual_twin_matrix_12
 _twin_individual_twin_matrix_13
 _twin_individual_twin_matrix_21
 _twin_individual_twin_matrix_22
 _twin_individual_twin_matrix_23
 _twin_individual_twin_matrix_31
 _twin_individual_twin_matrix_32
 _twin_individual_twin_matrix_33
 ? ? ? ? ? ? ? ? ? ? ?

_cell_formula_units_Z                    2

_cell_measurement_reflns_used            4427
_cell_measurement_theta_min              4
_cell_measurement_theta_max              30.84
_cell_measurement_temperature            293
_cell_special_details
; ?
;

_exptl_crystal_density_diffrn            2.0417
_exptl_crystal_density_meas              ?
_exptl_crystal_density_method            ?
_exptl_crystal_F_000                     370

_exptl_absorpt_coefficient_mu            1.94
_exptl_crystal_description               'anhedral grain'
_exptl_crystal_size_max                  ?
_exptl_crystal_size_mid                  ?
_exptl_crystal_size_min                  ?
_exptl_crystal_size_rad                  ?
_exptl_crystal_colour                    ?
_exptl_absorpt_correction_type           'multi-scan'
_exptl_absorpt_process_details
;
CrysAlisPro 1.171.41.123a (Rigaku Oxford Diffraction, 2022)
Empirical absorption correction using spherical harmonics,
implemented in SCALE3 ABSPACK scaling algorithm.
;
_exptl_absorpt_correction_T_min          0.672
_exptl_absorpt_correction_T_max          1
loop_
 _exptl_crystal_face_index_h
 _exptl_crystal_face_index_k
 _exptl_crystal_face_index_l
 _exptl_crystal_face_perp_dist
 ? ? ? ?

#=======================================================================

# 7. EXPERIMENTAL DATA

_exptl_special_details                   ?

_diffrn_ambient_temperature              293
_diffrn_source                           'micro-focus sealed X-ray tube'
_diffrn_source_power                     ?
_diffrn_source_voltage                   ?
_diffrn_source_current                   ?
_diffrn_radiation_type                   'Mo K\a'
_diffrn_radiation_source                 'X-ray tube'
_diffrn_radiation_wavelength             0.71073
_diffrn_radiation_monochromator          'mirror'
_diffrn_measurement_device               'four-circle diffractometer'
_diffrn_measurement_device_type          'XtaLAB Synergy, Dualflex, HyPix'
_diffrn_detector                         'Hybrid Pixel Array Detector'
_diffrn_detector_area_resol_mean         10.0000
_diffrn_measurement_method               '\w scans'
_diffrn_measurement_specimen_support     ?

_diffrn_reflns_number                    7823
_diffrn_reflns_theta_min                 3.51
_diffrn_reflns_theta_max                 30.85
_diffrn_reflns_theta_full                27.96
_diffrn_measured_fraction_theta_max      0.83
_diffrn_measured_fraction_theta_full     0.98
_diffrn_reflns_av_R_equivalents          0.0377
_diffrn_reflns_av_unetI/netI             0.0277
_diffrn_reflns_limit_h_min               -6
_diffrn_reflns_limit_h_max               7
_diffrn_reflns_limit_k_min               -15
_diffrn_reflns_limit_k_max               16
_diffrn_reflns_limit_l_min               -13
_diffrn_reflns_limit_l_max               12
_diffrn_reflns_reduction_process         ?

_diffrn_standards_number                 ?
_diffrn_standards_interval_count         ?
_diffrn_standards_interval_time          ?
_diffrn_standards_decay_%                ?
loop_
_diffrn_standard_refln_index_h
_diffrn_standard_refln_index_k
_diffrn_standard_refln_index_l
  ? ? ?

_diffrn_radiation_probe                  X-ray

#=======================================================================

# 8. REFINEMENT DATA

_refine_special_details
; ?
;

_reflns_number_total                     1524
_reflns_number_gt                        1235
_reflns_threshold_expression             'I>3\s(I)'

_refine_ls_structure_factor_coef         F
_refine_ls_R_factor_gt                   0.0214
_refine_ls_wR_factor_gt                  0.0225
_refine_ls_R_factor_all                  0.0298
_refine_ls_wR_factor_ref                 0.0237
_refine_ls_goodness_of_fit_ref           1.07
_refine_ls_goodness_of_fit_gt            1.14
_refine_ls_restrained_S_gt               ?
_refine_ls_restrained_S_all              ?
_refine_ls_number_reflns                 1524
_refine_ls_number_parameters             124
_refine_ls_number_restraints             0
_refine_ls_number_constraints            0
_refine_ls_weighting_scheme              sigma
_refine_ls_weighting_details             'w=1/(\s^2^(F)+0.0001F^2^)'
_refine_ls_hydrogen_treatment            'refall'
_refine_ls_shift/su_max                  0.0353
_refine_ls_shift/su_mean                 0.0081
_refine_diff_density_max                 0.28
_refine_diff_density_min                 -0.20
_refine_ls_extinction_method             'none'
_refine_ls_extinction_coef               ?
_refine_ls_extinction_expression         ?
_refine_ls_abs_structure_details         ?
_refine_ls_abs_structure_Flack           ?
_refine_ls_abs_structure_Rogers          ?

loop_
 _atom_type_symbol
 _atom_type_scat_dispersion_real
 _atom_type_scat_dispersion_imag
 _atom_type_scat_source
 C    0.0033  0.0016
 'International Tables Vol C tables 4.2.6.8 and 6.1.1.1'
 H    0.0000  0.0000
 'International Tables Vol C tables 4.2.6.8 and 6.1.1.1'
 Be   0.0005  0.0002
 'International Tables Vol C tables 4.2.6.8 and 6.1.1.1'
 Cu   0.3201  1.2651
 'International Tables Vol C tables 4.2.6.8 and 6.1.1.1'
 F    0.0171  0.0103
 'International Tables Vol C tables 4.2.6.8 and 6.1.1.1'
 N    0.0061  0.0033
 'International Tables Vol C tables 4.2.6.8 and 6.1.1.1'
 O    0.0106  0.0060
 'International Tables Vol C tables 4.2.6.8 and 6.1.1.1'

_computing_data_collection
 'CrysAlisPro 1.171.41.123a (Rigaku OD, 2022)'
_computing_cell_refinement
 'CrysAlisPro 1.171.41.123a (Rigaku OD, 2022)'
_computing_data_reduction
 'CrysAlisPro 1.171.41.123a (Rigaku OD, 2022)'
_computing_structure_solution            ?
_computing_structure_refinement          ?
_computing_molecular_graphics            ?
_computing_publication_material          ?

loop_
 _restr_distance_atom_site_label_1
 _restr_distance_site_symmetry_1
 _restr_distance_atom_site_label_2
 _restr_distance_site_symmetry_2
 _restr_distance_target
 _restr_distance_target_weight_param
 ? ? ? ? ? ?

loop_
 _restr_angle_atom_site_label_1
 _restr_angle_site_symmetry_1
 _restr_angle_atom_site_label_2
 _restr_angle_site_symmetry_2
 _restr_angle_atom_site_label_3
 _restr_angle_site_symmetry_3
 _restr_angle_target
 _restr_angle_target_weight_param
 ? ? ? ? ? ? ? ?

loop_
 _restr_torsion_atom_site_label_1
 _restr_torsion_site_symmetry_1
 _restr_torsion_atom_site_label_2
 _restr_torsion_site_symmetry_2
 _restr_torsion_atom_site_label_3
 _restr_torsion_site_symmetry_3
 _restr_torsion_atom_site_label_4
 _restr_torsion_site_symmetry_4
 _restr_torsion_angle_target
 _restr_torsion_weight_param
 ? ? ? ? ? ? ? ? ? ?

loop_
 _restr_equal_distance_atom_site_label_1
 _restr_equal_distance_site_symmetry_1
 _restr_equal_distance_atom_site_label_2
 _restr_equal_distance_site_symmetry_2
 _restr_equal_distance_class_class_id
 _restr_equal_distance_class_target_weight_param
 ? ? ? ? ? ?

loop_
 _restr_equal_angle_atom_site_label_1
 _restr_equal_angle_site_symmetry_1
 _restr_equal_angle_atom_site_label_2
 _restr_equal_angle_site_symmetry_2
 _restr_equal_angle_atom_site_label_3
 _restr_equal_angle_site_symmetry_3
 _restr_equal_angle_class_class_id
 _restr_equal_angle_class_target_weight_param
 ? ? ? ? ? ? ? ?

loop_
 _restr_equal_torsion_atom_site_label_1
 _restr_equal_torsion_site_symmetry_1
 _restr_equal_torsion_atom_site_label_2
 _restr_equal_torsion_site_symmetry_2
 _restr_equal_torsion_atom_site_label_3
 _restr_equal_torsion_site_symmetry_3
 _restr_equal_torsion_atom_site_label_4
 _restr_equal_torsion_site_symmetry_4
 _restr_equal_torsion_class_class_id
 _restr_equal_torsion_class_target_weight_param
 ? ? ? ? ? ? ? ? ? ?


#=======================================================================

# 9. ATOMIC COORDINATES AND DISPLACEMENT PARAMETERS

loop_
 _atom_site_label
 _atom_site_type_symbol
 _atom_site_fract_x
 _atom_site_fract_y
 _atom_site_fract_z
 _atom_site_adp_type
 _atom_site_U_iso_or_equiv
 _atom_site_site_symmetry_multiplicity
 _atom_site_occupancy
 _atom_site_calc_flag
 _atom_site_refinement_flags
 _atom_site_disorder_assembly
 _atom_site_disorder_group
  Cu1 Cu 1 0.5 0.5 Uani 0.01753(7) 2 1 d . . .
  F1 F 0.43775(17) 0.62528(7) 0.21247(9) Uani 0.0264(3) 4 1 d . . .
  F2 F 0.82474(16) 0.76639(7) 0.22810(9) Uani 0.0255(3) 4 1 d . . .
  F3 F 0.40114(17) 0.82440(7) 0.31159(9) Uani 0.0277(3) 4 1 d . . .
  F4 F 0.67853(16) 0.66655(7) 0.43335(9) Uani 0.0249(3) 4 1 d . . .
  N1 N 1.0520(3) 0.84065(10) 0.50984(14) Uani 0.0206(4) 4 1 d . . .
  O1 O 1.1373(2) 0.48149(10) 0.32876(11) Uani 0.0224(3) 4 1 d . . .
  O2 O 0.7282(2) 0.39060(8) 0.43857(13) Uani 0.0224(3) 4 1 d . . .
  C1 C 0.9057(3) 0.95088(11) 0.51116(16) Uani 0.0176(4) 4 1 d . . .
  Be1 Be 0.5866(3) 0.71995(13) 0.29530(18) Uani 0.0170(5) 4 1 d . . .
  H1 H 1.159(4) 0.4203(19) 0.308(2) Uiso 0.038(6) 4 1 d . . .
  H2 H 1.235(4) 0.5202(17) 0.296(2) Uiso 0.031(5) 4 1 d . . .
  H3 H 0.610(5) 0.3795(19) 0.487(2) Uiso 0.047(6) 4 1 d . . .
  H4 H 0.702(4) 0.3834(17) 0.363(2) Uiso 0.031(5) 4 1 d . . .
  H5 H 0.840(3) 0.9573(14) 0.593(2) Uiso 0.023(4) 4 1 d . . .
  H6 H 0.767(4) 0.9506(14) 0.447(2) Uiso 0.025(4) 4 1 d . . .
  H7 H 1.128(4) 0.8314(14) 0.435(2) Uiso 0.030(5) 4 1 d . . .
  H8 H 1.170(4) 0.8396(15) 0.576(2) Uiso 0.035(5) 4 1 d . . .
  H9 H 0.951(4) 0.7888(19) 0.516(2) Uiso 0.040(6) 4 1 d . . .

loop_
 _atom_site_aniso_label
 _atom_site_aniso_type_symbol
 _atom_site_aniso_U_11
 _atom_site_aniso_U_22
 _atom_site_aniso_U_33
 _atom_site_aniso_U_12
 _atom_site_aniso_U_13
 _atom_site_aniso_U_23
 Cu1 Cu 0.01893(13) 0.01711(12) 0.01722(14) -0.00472(8) 0.00569(9) -0.00331(9)
 F1 F 0.0300(5) 0.0253(4) 0.0232(5) -0.0095(3) -0.0020(4) -0.0021(3)
 F2 F 0.0243(4) 0.0238(4) 0.0300(5) -0.0032(3) 0.0115(4) 0.0040(3)
 F3 F 0.0263(4) 0.0289(4) 0.0283(5) 0.0082(3) 0.0049(4) 0.0001(3)
 F4 F 0.0258(4) 0.0299(4) 0.0185(5) -0.0071(3) -0.0021(3) 0.0066(3)
 N1 N 0.0232(7) 0.0155(6) 0.0228(7) -0.0013(4) 0.0006(6) 0.0012(4)
 O1 O 0.0281(6) 0.0190(5) 0.0212(6) -0.0037(4) 0.0098(4) -0.0019(4)
 O2 O 0.0201(5) 0.0279(5) 0.0197(6) -0.0075(4) 0.0044(5) -0.0033(4)
 C1 C 0.0165(6) 0.0163(6) 0.0203(7) -0.0004(5) 0.0025(6) 0.0012(5)
 Be1 Be 0.0163(8) 0.0181(8) 0.0171(9) -0.0026(6) 0.0029(6) 0.0018(6)

loop_
 _jana_atom_site_ADP_C_label
 _jana_atom_site_ADP_C_type_symbol
 _jana_atom_site_ADP_C_111
 _jana_atom_site_ADP_C_112
 _jana_atom_site_ADP_C_113
 _jana_atom_site_ADP_C_122
 _jana_atom_site_ADP_C_123
 _jana_atom_site_ADP_C_133
 _jana_atom_site_ADP_C_222
 _jana_atom_site_ADP_C_223
 _jana_atom_site_ADP_C_233
 _jana_atom_site_ADP_C_333
 ? ? ? ? ? ? ? ? ? ? ? ?

loop_
 _jana_atom_site_ADP_D_label
 _jana_atom_site_ADP_D_type_symbol
 _jana_atom_site_ADP_D_1111
 _jana_atom_site_ADP_D_1112
 _jana_atom_site_ADP_D_1113
 _jana_atom_site_ADP_D_1122
 _jana_atom_site_ADP_D_1123
 _jana_atom_site_ADP_D_1133
 _jana_atom_site_ADP_D_1222
 _jana_atom_site_ADP_D_1223
 _jana_atom_site_ADP_D_1233
 _jana_atom_site_ADP_D_1333
 _jana_atom_site_ADP_D_2222
 _jana_atom_site_ADP_D_2223
 _jana_atom_site_ADP_D_2233
 _jana_atom_site_ADP_D_2333
 _jana_atom_site_ADP_D_3333
 ? ? ? ? ? ? ? ? ? ? ? ? ? ? ? ? ?

loop_
 _jana_atom_site_ADP_E_label
 _jana_atom_site_ADP_E_type_symbol
 _jana_atom_site_ADP_E_11111
 _jana_atom_site_ADP_E_11112
 _jana_atom_site_ADP_E_11113
 _jana_atom_site_ADP_E_11122
 _jana_atom_site_ADP_E_11123
 _jana_atom_site_ADP_E_11133
 _jana_atom_site_ADP_E_11222
 _jana_atom_site_ADP_E_11223
 _jana_atom_site_ADP_E_11233
 _jana_atom_site_ADP_E_11333
 _jana_atom_site_ADP_E_12222
 _jana_atom_site_ADP_E_12223
 _jana_atom_site_ADP_E_12233
 _jana_atom_site_ADP_E_12333
 _jana_atom_site_ADP_E_13333
 _jana_atom_site_ADP_E_22222
 _jana_atom_site_ADP_E_22223
 _jana_atom_site_ADP_E_22233
 _jana_atom_site_ADP_E_22333
 _jana_atom_site_ADP_E_23333
 _jana_atom_site_ADP_E_33333
 ? ? ? ? ? ? ? ? ? ? ? ? ? ? ? ? ? ? ? ? ? ? ?

loop_
 _jana_atom_site_ADP_F_label
 _jana_atom_site_ADP_F_type_symbol
 _jana_atom_site_ADP_F_111111
 _jana_atom_site_ADP_F_111112
 _jana_atom_site_ADP_F_111113
 _jana_atom_site_ADP_F_111122
 _jana_atom_site_ADP_F_111123
 _jana_atom_site_ADP_F_111133
 _jana_atom_site_ADP_F_111222
 _jana_atom_site_ADP_F_111223
 _jana_atom_site_ADP_F_111233
 _jana_atom_site_ADP_F_111333
 _jana_atom_site_ADP_F_112222
 _jana_atom_site_ADP_F_112223
 _jana_atom_site_ADP_F_112233
 _jana_atom_site_ADP_F_112333
 _jana_atom_site_ADP_F_113333
 _jana_atom_site_ADP_F_122222
 _jana_atom_site_ADP_F_122223
 _jana_atom_site_ADP_F_122233
 _jana_atom_site_ADP_F_122333
 _jana_atom_site_ADP_F_123333
 _jana_atom_site_ADP_F_133333
 _jana_atom_site_ADP_F_222222
 _jana_atom_site_ADP_F_222223
 _jana_atom_site_ADP_F_222233
 _jana_atom_site_ADP_F_222333
 _jana_atom_site_ADP_F_223333
 _jana_atom_site_ADP_F_233333
 _jana_atom_site_ADP_F_333333
 ? ? ? ? ? ? ? ? ? ? ? ? ? ? ? ? ? ? ? ? ? ? ? ? ? ? ? ? ? ?


#=======================================================================

# 10. MOLECULAR GEOMETRY


loop_
 _geom_bond_atom_site_label_1
 _geom_bond_atom_site_label_2
 _geom_bond_site_symmetry_1
 _geom_bond_site_symmetry_2
 _geom_bond_distance
 _geom_bond_publ_flag
  Cu1 O1 . . 1.9301(10) ?
  Cu1 O1 . 3_766 1.9301(10) ?
  Cu1 O2 . . 1.9475(10) ?
  Cu1 O2 . 3_766 1.9475(10) ?
  F1 N1 . 4_464 2.7592(16) ?
  F1 Be1 . . 1.5467(17) ?
  F2 N1 . 4_564 2.8580(15) ?
  F2 Be1 . . 1.535(2) ?
  F3 N1 . 1_455 2.7902(17) ?
  F3 Be1 . . 1.5552(16) ?
  F4 N1 . . 2.8457(16) ?
  F4 Be1 . . 1.567(2) ?
  N1 C1 . . 1.4827(18) ?
  N1 H7 . . 0.88(2) ?
  N1 H8 . . 0.87(2) ?
  N1 H9 . . 0.80(2) ?
  O1 H1 . . 0.76(2) ?
  O1 H2 . . 0.76(2) ?
  O2 H3 . . 0.82(2) ?
  O2 H4 . . 0.77(2) ?
  C1 C1 . 3_776 1.5209(19) ?
  C1 H5 . . 0.92(2) ?
  C1 H6 . . 0.92(2) ?

loop_
 _geom_angle_atom_site_label_1
 _geom_angle_atom_site_label_2
 _geom_angle_atom_site_label_3
 _geom_angle_site_symmetry_1
 _geom_angle_site_symmetry_2
 _geom_angle_site_symmetry_3
 _geom_angle
 _geom_angle_publ_flag
  O1 Cu1 O1 . . 3_766 180 ?
  O1 Cu1 O2 . . . 86.57(4) ?
  O1 Cu1 O2 . . 3_766 93.43(4) ?
  O1 Cu1 O2 3_766 . . 93.43(4) ?
  O1 Cu1 O2 3_766 . 3_766 86.57(4) ?
  O2 Cu1 O2 . . 3_766 180 ?
  N1 F1 Be1 4_464 . . 126.39(7) ?
  N1 F2 Be1 4_564 . . 124.88(8) ?
  N1 F3 Be1 1_455 . . 123.85(9) ?
  N1 F4 Be1 . . . 96.24(7) ?
  F1 N1 F2 4_665 . 4_565 78.29(4) ?
  F1 N1 F3 4_665 . 1_655 94.89(5) ?
  F1 N1 F4 4_665 . . 136.75(5) ?
  F1 N1 C1 4_665 . . 101.55(9) ?
  F1 N1 H7 4_665 . . 108.6(13) ?
  F1 N1 H8 4_665 . . 9.0(15) ?
  F1 N1 H9 4_665 . . 118.6(14) ?
  F2 N1 F3 4_565 . 1_655 147.76(5) ?
  F2 N1 F4 4_565 . . 66.24(4) ?
  F2 N1 C1 4_565 . . 97.68(10) ?
  F2 N1 H7 4_565 . . 146.9(8) ?
  F2 N1 H8 4_565 . . 72.4(14) ?
  F2 N1 H9 4_565 . . 46.2(15) ?
  F3 N1 F4 1_655 . . 102.01(4) ?
  F3 N1 C1 1_655 . . 114.55(9) ?
  F3 N1 H7 1_655 . . 13.8(13) ?
  F3 N1 H8 1_655 . . 96.4(14) ?
  F3 N1 H9 1_655 . . 117.3(15) ?
  F4 N1 C1 . . . 106.80(9) ?
  F4 N1 H7 . . . 90.3(11) ?
  F4 N1 H8 . . . 128.0(15) ?
  F4 N1 H9 . . . 20.3(14) ?
  C1 N1 H7 . . . 111.9(9) ?
  C1 N1 H8 . . . 108.8(15) ?
  C1 N1 H9 . . . 108.7(16) ?
  H7 N1 H8 . . . 109.6(19) ?
  H7 N1 H9 . . . 107.5(18) ?
  H8 N1 H9 . . . 110(2) ?
  Cu1 O1 H1 . . . 115.3(16) ?
  Cu1 O1 H2 . . . 128.2(16) ?
  H1 O1 H2 . . . 109(2) ?
  Cu1 O2 H3 . . . 117.2(15) ?
  Cu1 O2 H4 . . . 117.1(16) ?
  H3 O2 H4 . . . 120(2) ?
  N1 C1 C1 . . 3_776 108.73(12) ?
  N1 C1 H5 . . . 107.1(8) ?
  N1 C1 H6 . . . 110.7(8) ?
  C1 C1 H5 3_776 . . 110.8(8) ?
  C1 C1 H6 3_776 . . 110.7(10) ?
  H5 C1 H6 . . . 108.7(16) ?
  F1 Be1 F2 . . . 112.48(13) ?
  F1 Be1 F3 . . . 109.54(11) ?
  F1 Be1 F4 . . . 107.57(9) ?
  F2 Be1 F3 . . . 106.41(9) ?
  F2 Be1 F4 . . . 109.95(11) ?
  F3 Be1 F4 . . . 110.94(13) ?

loop_
 _geom_torsion_atom_site_label_1
 _geom_torsion_atom_site_label_2
 _geom_torsion_atom_site_label_3
 _geom_torsion_atom_site_label_4
 _geom_torsion_site_symmetry_1
 _geom_torsion_site_symmetry_2
 _geom_torsion_site_symmetry_3
 _geom_torsion_site_symmetry_4
 _geom_torsion
 _geom_torsion_publ_flag
 ? ? ? ? ? ? ? ? ? ?

loop_
 _geom_hbond_atom_site_label_D
 _geom_hbond_atom_site_label_H
 _geom_hbond_atom_site_label_A
 _geom_hbond_site_symmetry_D
 _geom_hbond_site_symmetry_H
 _geom_hbond_site_symmetry_A
 _geom_hbond_distance_DH
 _geom_hbond_distance_HA
 _geom_hbond_distance_DA
 _geom_hbond_angle_DHA
 _geom_hbond_publ_flag
  O1 H1 F2 . . 2_745   0.76(2)   1.82(2)   2.5751(14)   172(2) ?
  O1 H2 F1 . . 1_655   0.76(2)   1.85(2)   2.6087(15)   173(2) ?
  O2 H3 F4 . . 3_666   0.82(2)   1.81(2)   2.6162(15)   168(2) ?
  O2 H4 F3 . . 2_645   0.77(2)   1.93(2)   2.6789(13)   164(2) ?
  N1 H7 F3 . . 1_655   0.88(2)   1.94(2)   2.7902(17)   159.9(18) ?
  N1 H8 F1 . . 4_665   0.87(2)   1.91(2)   2.7592(16)   167(2) ?
  N1 H9 F2 . . 4_565   0.80(2)   2.38(2)   2.8580(15)   119.8(18) ?
  N1 H9 F4 . . .   0.80(2)   2.12(2)   2.8457(16)   152(2) ?


#=======================================================================

# 11. STRUCTURE-FACTOR LIST

loop_
 _refln_index_h
 _refln_index_k
 _refln_index_l
 _refln_F_squared_calc
 _refln_F_squared_meas
 _refln_F_squared_sigma
 _refln_observed_status
   2   0   0  1051.15  1061.71    25.66 o
   3   0   0   900.71   977.64    38.29 o
   4   0   0    41.09    42.43     6.15 o
   5   0   0   470.77   476.02    14.48 o
   6   0   0    50.20    52.99     5.76 o
   2   1   0  1036.38  1110.79    18.73 o
   3   1   0   439.19   447.74    11.57 o
   4   1   0     0.43     4.36     2.52 <
   5   1   0   362.65   345.22    10.12 o
   6   1   0     1.54    -1.90     2.96 <
   1   2   0  7247.95  7228.11    75.07 o
   2   2   0  1934.66  2021.80    27.22 o
   3   2   0   571.12   541.53    12.97 o
   4   2   0   861.19   879.88    16.10 o
   5   2   0     9.30     8.27     3.30 <
   6   2   0   132.47   125.99     6.76 o
   7   2   0    98.72    70.65    13.92 o
   2   3   0   323.44   326.05     5.93 o
   3   3   0    53.93    59.70     5.25 o
   4   3   0   268.60   282.34    10.12 o
   5   3   0    38.89    40.86     4.30 o
   6   3   0     3.93     6.26     3.41 <
   7   3   0    12.67    10.01     9.17 <
   0   4   0   398.54   393.18     7.99 o
   1   4   0  9088.62  9376.35    84.07 o
   2   4   0   791.42   757.80    11.24 o
   3   4   0     4.35     3.07     2.29 <
   4   4   0    53.43    62.94     4.92 o
   5   4   0   565.47   569.15    12.41 o
   6   4   0   437.09   423.31    12.97 o
   7   4   0    70.01    62.10    14.31 o
   1   5   0  2332.25  2456.57    27.22 o
   2   5   0   735.85   751.98    11.29 o
   3   5   0  1334.60  1330.24    20.74 o
   4   5   0   319.31   306.76     9.17 o
   5   5   0    87.04    86.53     4.30 o
   6   5   0     9.73     2.24     4.81 <
   0   6   0  5517.54  5462.27    65.62 o
   1   6   0   955.26   926.10    12.07 o
   2   6   0  2122.29  2143.38    25.21 o
   3   6   0  2182.39  2165.12    23.76 o
   4   6   0   118.56   120.85     4.70 o
   5   6   0   235.69   223.92     6.71 o
   6   6   0   133.20   133.37    10.73 o
   1   7   0   326.53   324.09     6.09 o
   2   7   0     8.79     7.99     1.68 o
   3   7   0    48.25    53.38     3.30 o
   4   7   0   201.29   196.65     6.09 o
   5   7   0     9.10     8.66     2.85 o
   6   7   0   127.54   109.06    10.17 o
   0   8   0  2005.70  1960.26    33.48 o
   1   8   0   898.17   883.01    13.75 o
   2   8   0   485.71   492.17     8.78 o
   3   8   0    39.25    38.51     2.79 o
   4   8   0   666.07   686.14    12.13 o
   5   8   0   257.47   240.97     8.89 o
   6   8   0   146.56   128.90    18.17 o
   1   9   0   170.07   179.21     6.54 o
   2   9   0   207.00   212.13     6.15 o
   3   9   0     0.11     0.11     1.73 <
   4   9   0     1.03     2.01     2.35 <
   5   9   0    49.27    49.47     4.64 o
   0  10   0   200.14   200.34     8.27 o
   1  10   0   167.99   170.77     6.76 o
   2  10   0   276.77   288.93     7.49 o
   3  10   0   360.03   376.02     9.28 o
   4  10   0   355.87   356.07     9.61 o
   5  10   0   169.49   162.21    12.30 o
   1  11   0    43.08    40.25     4.64 o
   2  11   0   126.60   115.54     4.36 o
   3  11   0   180.13   175.68     6.60 o
   4  11   0     0.16     1.62     3.47 <
   5  11   0     1.25    -7.04     7.15 <
   0  12   0   507.87   495.02    24.26 o
   1  12   0   528.27   533.71    17.22 o
   2  12   0   187.75   184.52     8.22 o
   3  12   0   452.14   452.82    19.17 o
   4  12   0   112.06   106.21    19.12 o
   1  13   0     4.30     3.69     3.80 <
   2  13   0    13.11    10.45     5.20 <
   3  13   0     4.27     8.44     6.88 <
   0  14   0    35.56    35.66    13.47 <
   1  14   0   242.07   228.45    14.87 o
   2  14   0   286.07   287.59    17.44 o
   3  14   0   106.39   120.91    19.00 o
   1  15   0    41.93    40.75     8.78 o
   2  15   0    31.52    50.03    13.86 o
  -6   1   1   593.70   592.84    15.15 o
  -5   1   1   346.24   328.84     9.67 o
  -4   1   1  1956.34  1924.54    26.77 o
  -3   1   1   984.53   936.78    14.65 o
  -1   1   1   376.59   378.65     8.61 o
   1   1   1  1410.90  1418.50    24.37 o
   2   1   1   995.46   924.43    19.79 o
   3   1   1  2790.43  2594.97    47.23 o
   4   1   1   410.12   396.03    10.06 o
   5   1   1   218.61   202.51     7.38 o
   6   1   1   238.37   237.62     9.39 o
   7   1   1   281.64   272.16    24.82 o
  -6   2   1    28.46    33.54     5.70 o
  -5   2   1     0.03    -0.84     2.35 <
  -4   2   1     2.44     4.81     1.73 <
  -3   2   1   468.83   498.21    11.74 o
   0   2   1     1.28     1.06     0.89 <
   1   2   1   117.67   114.37     3.02 o
   2   2   1    49.74    43.66     2.79 o
   3   2   1   454.80   484.80    12.63 o
   4   2   1    35.57    35.16     2.79 o
   5   2   1    25.59    23.64     3.19 o
   6   2   1    28.29    22.58     3.86 o
   7   2   1    56.63    46.56    12.07 o
  -7   3   1   216.42   265.18    24.65 o
  -6   3   1   159.25   147.90     8.05 o
  -5   3   1  1254.55  1268.25    21.41 o
  -4   3   1   325.61   332.92     8.66 o
  -3   3   1   157.64   153.44     5.76 o
  -2   3   1  7481.48  7595.36    75.68 o
   1   3   1 10387.20  9919.45   112.30 o
   2   3   1  4060.26  4020.01    37.51 o
   3   3   1   722.90   728.67    12.13 o
   4   3   1   689.00   742.15    12.02 o
   5   3   1   474.40   497.43    11.91 o
   6   3   1   113.82    99.83     6.99 o
   7   3   1    27.68    21.18    10.23 <
  -7   4   1     8.32     2.57     8.33 <
  -6   4   1     3.86     6.65     4.97 <
  -5   4   1    89.15    80.27     5.14 o
  -4   4   1   112.68   109.73     5.31 o
  -3   4   1    26.09    30.07     2.52 o
  -2   4   1     4.60     6.54     1.29 o
   2   4   1   245.80   257.69     5.03 o
   3   4   1   207.85   209.50     5.87 o
   4   4   1   233.98   235.44     6.71 o
   5   4   1    26.27    21.41     3.52 o
   6   4   1     0.02    -1.73     3.35 <
  -6   5   1   428.74   428.12    15.99 o
  -5   5   1   638.38   653.83    15.37 o
  -4   5   1    88.03    83.90     5.09 o
  -3   5   1  2006.18  2001.17    25.71 o
  -2   5   1     5.41     5.81     1.17 o
  -1   5   1  1022.32  1011.63     9.50 o
   0   5   1  1180.01  1186.42    12.58 o
   1   5   1  2024.22  1929.12    18.39 o
   2   5   1  6309.66  6289.49    59.03 o
   3   5   1    13.43    14.37     2.01 o
   4   5   1   427.75   436.45     9.17 o
   5   5   1   117.39   115.88     6.15 o
   6   5   1   232.23   206.71    13.19 o
  -6   6   1    18.79    27.95     5.81 o
  -5   6   1     9.46     8.50     3.41 <
  -4   6   1    64.24    68.36     4.70 o
  -3   6   1   643.85   669.93    10.34 o
  -2   6   1     8.74     9.17     1.57 o
   0   6   1  1071.78  1106.76    12.80 o
   1   6   1   246.94   253.72     5.48 o
   2   6   1   208.27   222.08     4.75 o
   3   6   1    15.01    14.81     2.12 o
   4   6   1    19.22    17.27     2.79 o
   5   6   1    13.73    12.91     3.02 o
   6   6   1     4.67    14.48     6.15 <
  -6   7   1   235.70   225.71    13.64 o
  -5   7   1    35.25    35.55     4.02 o
  -4   7   1   443.46   459.25    11.12 o
  -3   7   1   107.67   104.30     5.20 o
  -2   7   1   754.36   748.74    11.01 o
  -1   7   1  1203.25  1162.94    12.74 o
   0   7   1  1566.55  1487.14    16.49 o
   1   7   1  1173.36  1183.12    16.27 o
   2   7   1   114.12   106.04     3.52 o
   3   7   1  1565.21  1571.32    18.05 o
   4   7   1   169.64   174.68     5.76 o
   5   7   1   145.41   137.28     6.43 o
   6   7   1    92.26   107.49    16.15 o
  -6   8   1    16.49    11.46     8.83 <
  -5   8   1    40.55    47.12     4.47 o
  -4   8   1    27.33    32.08     3.63 o
  -3   8   1     2.90    -1.06     2.91 <
  -2   8   1    99.61   105.14     3.80 o
  -1   8   1   133.32   129.29     3.86 o
   0   8   1     0.24    -0.34     1.51 <
   1   8   1   777.61   757.24    10.79 o
   2   8   1   320.89   314.92     8.16 o
   3   8   1     8.24     7.04     2.24 o
   4   8   1   297.63   300.22     8.16 o
   5   8   1     1.20    -0.34     2.91 <
  -5   9   1   256.80   251.93    11.96 o
  -4   9   1   600.55   609.73    12.63 o
  -3   9   1    84.75    79.65     4.86 o
  -2   9   1   758.92   727.61    11.51 o
  -1   9   1   633.23   610.51    12.07 o
   0   9   1  2358.12  2359.81    30.24 o
   1   9   1  3244.50  3173.28    40.47 o
   2   9   1   838.41   822.97    16.15 o
   3   9   1   622.01   615.48    10.90 o
   4   9   1    73.70    64.90     4.58 o
   5   9   1    68.14    74.12     6.32 o
  -5  10   1    42.63    46.39     6.32 o
  -4  10   1    32.21    27.11     3.07 o
  -3  10   1     8.99     7.38     2.01 o
  -2  10   1    87.12    89.32     3.58 o
  -1  10   1   239.18   234.88     9.50 o
   0  10   1     8.13     6.93     2.63 <
   1  10   1  1008.30  1029.35    17.27 o
   2  10   1   612.74   594.52    13.69 o
   3  10   1    88.67    79.65     4.92 o
   4  10   1    51.76    52.82     4.42 o
   5  10   1    35.11    25.99     6.20 o
  -5  11   1    12.65    13.75     6.82 <
  -4  11   1    40.61    40.25     3.52 o
  -3  11   1   442.69   419.84     9.39 o
  -2  11   1   195.64   182.78     5.98 o
  -1  11   1  1264.07  1281.50    25.66 o
   0  11   1   877.67   903.41    20.01 o
   1  11   1   206.50   217.44     7.55 o
   2  11   1   509.51   473.73     8.33 o
   3  11   1   243.52   241.14     9.67 o
   4  11   1   282.73   319.12    21.52 o
  -4  12   1    27.56    26.72     6.82 o
  -3  12   1   119.57   113.58     8.27 o
  -2  12   1    41.28    40.13     5.81 o
  -1  12   1    32.71    36.67     5.42 o
   0  12   1    50.82    43.77     5.59 o
   1  12   1     8.85     5.09     2.85 <
   2  12   1     5.08     4.36     3.07 <
   3  12   1     7.37    10.29     3.69 <
   4  12   1    20.51    19.51     8.83 <
  -3  13   1   214.57   203.30    23.03 o
  -2  13   1    56.98    60.15     6.99 o
  -1  13   1    77.13    68.53     6.20 o
   0  13   1   263.94   252.26    11.40 o
   1  13   1   292.32   270.49    11.96 o
   2  13   1   466.36   498.32    17.94 o
   3  13   1    43.47    54.00    14.03 o
  -3  14   1     5.44    13.75     8.89 <
  -2  14   1    64.20    59.36     9.17 o
  -1  14   1   116.83   144.21    13.86 o
   0  14   1   110.29    99.44    10.51 o
   1  14   1    73.35    78.82     8.05 o
   2  14   1    40.17    39.80     6.60 o
   3  14   1   229.28   223.20    25.94 o
  -3  15   1    26.74    39.74    13.02 o
  -2  15   1   655.62   670.93    41.14 o
  -1  15   1   261.08   222.25    21.35 o
   1  15   1   287.96   251.98    18.84 o
   2  15   1    70.59    91.28    17.38 o
  -5   0   2    26.33    29.35     4.14 o
  -4   0   2  3671.33  3677.19    55.62 o
  -3   0   2  3531.94  3578.76    59.53 o
  -1   0   2 12970.00 12723.50   226.55 o
   1   0   2  8442.83  8772.72   224.76 o
   2   0   2  4371.66  4266.18   118.73 o
   3   0   2  8221.51  8030.97   216.99 o
   4   0   2   709.62   733.76    18.17 o
   6   0   2   243.51   252.99    14.31 o
  -6   1   2    13.99     8.22     3.80 <
  -5   1   2     7.53     5.20     2.35 <
  -4   1   2   213.45   233.32     6.99 o
  -3   1   2     8.30     5.48     1.51 o
  -2   1   2  3151.69  3240.64    45.84 o
   0   1   2    27.77    33.71     3.24 o
   1   1   2  1360.82  1451.54    31.25 o
   3   1   2   970.15  1030.18    24.32 o
   4   1   2    44.53    34.21     4.47 o
   5   1   2     2.74     2.07     2.91 <
   6   1   2    15.83     5.59     3.86 <
   7   1   2     6.66     2.46     7.60 <
  -6   2   2   208.24   219.68     9.78 o
  -5   2   2  1147.43  1126.83    18.22 o
  -4   2   2   228.74   243.04     6.88 o
  -3   2   2   233.85   240.08     7.49 o
  -2   2   2   544.47   520.29    11.57 o
  -1   2   2   744.87   761.32    13.92 o
   0   2   2  6522.02  6656.12    86.58 o
   1   2   2  2738.29  2711.79    38.57 o
   2   2   2  2249.17  2164.73    30.07 o
   3   2   2   551.63   544.83    13.97 o
   4   2   2   444.67   450.98    11.07 o
   5   2   2   504.39   510.56    12.24 o
   6   2   2    23.00    26.22     4.75 o
   7   2   2   108.94   123.42    18.45 o
  -6   3   2    17.66    22.58     5.53 o
  -5   3   2     4.35     4.42     2.52 <
  -4   3   2   307.43   292.17     8.50 o
  -3   3   2   428.14   429.57    11.46 o
  -2   3   2   141.86   151.93     4.58 o
  -1   3   2    24.16    26.83     2.01 o
   0   3   2  1291.10  1342.20    20.29 o
   2   3   2   173.73   176.02     5.31 o
   3   3   2   245.13   238.18     6.48 o
   4   3   2   214.00   215.15     6.48 o
   5   3   2     4.36     3.97     2.12 <
   6   3   2    22.52    23.59     5.03 o
  -7   4   2    48.11    53.27    12.30 o
  -6   4   2   211.99   198.15    13.02 o
  -5   4   2   424.88   410.73    13.30 o
  -4   4   2   527.80   529.51    11.63 o
  -3   4   2  1414.13  1398.77    20.01 o
  -2   4   2  3917.11  3827.44    41.70 o
   0   4   2    30.28    28.06     1.79 o
   1   4   2  2302.74  2179.37    31.36 o
   2   4   2  5481.22  5464.67    56.90 o
   3   4   2   702.78   737.40    12.63 o
   4   4   2   594.78   619.06    11.07 o
   5   4   2   288.50   301.40     8.78 o
   6   4   2     4.41    -0.95     4.58 <
  -7   5   2     5.70     7.94     9.73 <
  -6   5   2    69.30    53.44     8.50 o
  -5   5   2    69.67    74.46     6.04 o
  -4   5   2   203.36   202.74     6.60 o
  -3   5   2     1.52     1.68     1.79 <
  -2   5   2   269.24   282.78     6.26 o
  -1   5   2   475.88   492.85     7.99 o
   0   5   2   588.00   607.66     9.50 o
   1   5   2   662.29   677.36    12.30 o
   2   5   2  1181.77  1248.91    15.87 o
   3   5   2     8.32     8.94     1.96 o
   4   5   2   965.28   943.82    15.04 o
   5   5   2   140.65   146.79     6.71 o
   6   5   2     0.36    -2.18     4.75 <
  -6   6   2   462.55   424.93    22.25 o
  -5   6   2   217.02   212.91     9.50 o
  -4   6   2  1074.04  1113.47    18.56 o
  -3   6   2   342.30   347.18     7.83 o
  -2   6   2   878.00   848.29    11.63 o
  -1   6   2  2353.14  2322.86    24.59 o
   0   6   2  2770.75  2687.87    25.99 o
   1   6   2  2976.45  2933.26    30.91 o
   2   6   2   872.37   861.82    12.86 o
   3   6   2  1204.67  1185.91    19.17 o
   4   6   2   252.87   268.59     7.27 o
   5   6   2   303.74   308.44    10.56 o
   6   6   2   258.86   304.86    30.97 o
  -6   7   2     5.82     2.40     5.42 <
  -5   7   2    21.11    16.83     4.42 o
  -4   7   2     0.21     0.89     3.07 <
  -2   7   2     3.50     3.41     1.45 <
  -1   7   2  2578.82  2642.03    27.05 o
   0   7   2   805.51   794.63     9.50 o
   1   7   2    41.91    40.08     2.01 o
   2   7   2   163.57   161.21     4.75 o
   3   7   2    49.72    44.94     3.69 o
   4   7   2    41.88    46.23     3.69 o
   5   7   2     6.61     5.93     3.69 <
  -6   8   2    89.81    95.08    14.98 o
  -5   8   2   600.96   622.36    19.56 o
  -4   8   2   456.08   464.34    11.40 o
  -3   8   2  1436.11  1458.58    18.89 o
  -2   8   2    80.82    82.45     3.13 o
  -1   8   2   667.80   675.01     8.50 o
   0   8   2    50.11    46.79     2.52 o
   1   8   2   426.83   431.47     6.60 o
   2   8   2  1027.08  1053.66    13.97 o
   3   8   2   790.67   790.61    12.69 o
   4   8   2   686.60   704.14    13.47 o
   5   8   2    86.53    89.21     6.09 o
  -5   9   2    93.48    88.43     7.04 o
  -4   9   2    20.95    19.51     2.85 o
  -3   9   2    12.02    13.19     2.46 o
  -2   9   2    45.48    44.89     3.02 o
  -1   9   2    39.45    38.23     2.68 o
   0   9   2   244.65   252.32     6.43 o
   1   9   2    23.86    22.19     2.01 o
   2   9   2    86.23    81.39     4.42 o
   3   9   2    57.59    54.84     3.75 o
   4   9   2    76.52    64.39     5.59 o
   5   9   2    14.85     4.19     6.32 <
  -5  10   2   384.99   399.55    14.98 o
  -4  10   2   305.98   292.57     8.33 o
  -3  10   2   163.54   181.50     6.43 o
  -2  10   2   149.27   161.60     5.65 o
  -1  10   2   262.78   263.16     8.27 o
   0  10   2   229.94   219.84     6.99 o
   1  10   2   233.66   240.64     7.10 o
   2  10   2   131.37   137.56     5.09 o
   3  10   2   269.59   282.17    10.01 o
   4  10   2   372.28   366.46    14.42 o
  -5  11   2     1.64    -1.68     5.81 <
  -4  11   2     0.80     2.01     2.63 <
  -3  11   2    40.05    44.72     3.24 o
  -2  11   2     4.32     1.73     2.12 <
  -1  11   2    86.27    80.94     5.20 o
   0  11   2   225.52   241.64     9.89 o
   1  11   2     2.72     6.15     2.63 <
   2  11   2   139.43   143.88     5.37 o
   3  11   2    43.63    42.48     5.31 o
   4  11   2     0.53     8.16     6.82 <
  -4  12   2   491.49   500.11    18.22 o
  -3  12   2   247.70   256.29     9.73 o
  -2  12   2   552.65   528.23    15.60 o
  -1  12   2   110.46   127.44     7.66 o
   0  12   2   522.87   555.34    17.72 o
   1  12   2   179.69   184.46     8.33 o
   2  12   2   362.58   364.23    10.62 o
   3  12   2   551.47   566.91    14.37 o
   4  12   2    55.92    51.15    16.77 o
  -4  13   2     0.09     4.36     5.59 <
  -3  13   2    43.77    37.17    11.79 o
  -2  13   2   151.35   144.66    10.29 o
  -1  13   2    16.54    12.19     4.92 <
   0  13   2     1.60     3.52     3.58 <
   1  13   2    70.07    60.15     6.43 o
   2  13   2    51.44    58.19     6.43 o
   3  13   2     9.03     5.14     5.81 <
  -3  14   2   214.67   191.45    21.58 o
  -2  14   2   212.07   192.73    18.17 o
  -1  14   2   195.28   179.09    11.40 o
   0  14   2   111.00   100.73     9.67 o
   1  14   2   200.03   189.66    12.47 o
   2  14   2   263.51   254.72    15.87 o
   3  14   2    18.66    20.46    18.78 <
  -2  15   2     0.35    -6.76     7.55 <
   0  15   2     0.01     5.37     7.66 <
   1  15   2    48.25    29.40     7.49 o
   2  15   2     0.41     6.60    10.29 <
  -6   1   3    63.63    62.44     5.65 o
  -5   1   3   953.38  1013.92    20.91 o
  -4   1   3  1639.58  1614.98    30.30 o
  -3   1   3  1846.01  1770.65    24.48 o
  -1   1   3   619.64   575.07    16.71 o
   0   1   3   760.35   767.52    14.37 o
   2   1   3  2161.41  2106.04    34.49 o
   3   1   3  2083.64  1975.46    34.88 o
   4   1   3   797.48   784.74    17.83 o
   5   1   3   452.55   440.19    11.74 o
   6   1   3   323.08   328.06    15.54 o
   7   1   3   102.78    95.58    16.55 o
  -6   2   3     6.99     8.05     4.19 <
  -5   2   3     1.21     1.01     2.52 <
  -4   2   3   892.80   933.65    17.16 o
  -3   2   3   624.53   624.65    13.30 o
  -2   2   3   578.14   587.65    11.35 o
  -1   2   3  1672.47  1773.28    32.92 o
   0   2   3     5.14     4.25     1.57 <
   1   2   3   105.05   113.19     4.30 o
   2   2   3   186.09   185.58     7.55 o
   3   2   3    24.31    24.32     2.96 o
   4   2   3    53.34    50.08     3.58 o
   5   2   3     8.15     8.55     2.46 o
   6   2   3   158.82   148.13    10.17 o
  -6   3   3   479.37   473.62    18.28 o
  -5   3   3   465.58   468.25    11.35 o
  -4   3   3  1293.73  1301.29    21.35 o
  -3   3   3  2643.33  2604.75    36.95 o
  -2   3   3  3507.96  3363.55    49.80 o
   1   3   3  9594.93  9590.78   110.01 o
   3   3   3   642.92   618.89    10.45 o
   4   3   3  1688.44  1709.50    22.41 o
   5   3   3   273.35   268.14     8.55 o
   6   3   3    92.83    79.99    11.85 o
  -6   4   3    95.62    96.09    10.12 o
  -5   4   3     3.72     5.65     2.74 <
  -4   4   3   254.93   258.47     8.11 o
  -3   4   3   145.85   147.12     5.20 o
  -2   4   3  2255.26  2355.28    31.30 o
  -1   4   3   359.76   372.27     8.38 o
   1   4   3    11.72    12.86     2.29 o
   2   4   3   143.44   138.90     6.76 o
   3   4   3    51.83    57.41     3.52 o
   4   4   3   235.00   241.42     6.88 o
   5   4   3     6.03     5.37     2.91 <
   6   4   3     0.15    -3.07    10.29 <
  -6   5   3   304.38   329.46    19.12 o
  -5   5   3    91.08    92.57     5.53 o
  -4   5   3   628.09   634.71    13.30 o
  -3   5   3  1392.30  1370.09    15.99 o
  -2   5   3  2584.09  2547.51    33.48 o
  -1   5   3   375.37   344.33     7.55 o
   2   5   3   229.45   210.73     7.60 o
   3   5   3  1777.41  1823.20    24.82 o
   4   5   3   233.71   250.25     7.77 o
   5   5   3   748.00   787.20    17.38 o
   6   5   3    89.32    87.03    17.55 o
  -6   6   3     0.04     5.20     5.25 <
  -5   6   3    45.27    46.12     5.48 o
  -4   6   3     6.52     8.61     2.57 o
  -3   6   3    17.13    15.71     2.12 o
  -2   6   3   142.24   153.60     5.53 o
  -1   6   3    39.36    36.50     2.46 o
   0   6   3  1163.32  1178.42    15.93 o
   1   6   3   261.18   283.23     5.76 o
   2   6   3   396.22   414.37    12.24 o
   3   6   3   211.94   221.52     7.83 o
   4   6   3     0.29     1.06     2.57 <
   5   6   3    37.43    33.43     4.58 o
  -6   7   3    21.48    13.19     5.98 <
  -5   7   3   534.77   525.43    15.87 o
  -4   7   3   414.93   421.30     9.56 o
  -3   7   3   735.58   739.97    11.68 o
  -2   7   3   142.67   144.44     5.31 o
  -1   7   3   320.11   298.60     6.88 o
   0   7   3  1665.77  1620.85    18.78 o
   1   7   3    87.15    80.32     3.47 o
   2   7   3  2026.00  2069.31    31.75 o
   3   7   3   266.11   282.23    10.01 o
   4   7   3   238.47   232.20     8.11 o
   5   7   3   180.84   188.37    10.79 o
  -5   8   3   180.80   175.52    10.23 o
  -4   8   3    26.95    27.22     3.19 o
  -3   8   3   305.92   307.88     6.65 o
  -2   8   3     1.85     0.95     1.73 <
  -1   8   3   153.11   150.98     4.70 o
   0   8   3   307.36   312.86     5.76 o
   1   8   3    68.64    63.50     3.30 o
   2   8   3    12.19    12.13     2.07 o
   3   8   3   106.24   111.07     5.65 o
   4   8   3    58.53    57.13     4.70 o
   5   8   3     2.39    -2.91     4.19 <
  -5   9   3    95.82    70.49     9.00 o
  -4   9   3   254.16   249.80     7.04 o
  -3   9   3   412.66   427.05     8.16 o
  -2   9   3  1305.34  1311.40    16.10 o
  -1   9   3  2113.20  2113.08    24.65 o
   0   9   3   576.24   586.03    10.62 o
   1   9   3   833.09   823.76    10.34 o
   2   9   3   489.89   473.06     7.99 o
   3   9   3   468.02   460.14     9.39 o
   4   9   3   881.49   910.73    18.22 o
  -5  10   3     0.04    -2.85     6.65 <
  -4  10   3     8.41    12.13     3.30 o
  -3  10   3    43.39    43.66     3.30 o
  -2  10   3    18.28    22.53     2.57 o
  -1  10   3   818.57   859.25    15.15 o
   0  10   3   219.32   220.29     7.15 o
   1  10   3    41.52    39.35     2.57 o
   2  10   3    77.23    70.99     3.58 o
   3  10   3   120.55   107.88     4.97 o
   4  10   3    10.51    12.58     5.37 <
  -5  11   3   158.12   152.93    15.54 o
  -3  11   3   231.04   209.11     8.55 o
  -2  11   3   174.19   162.72     6.09 o
  -1  11   3   240.30   244.33     7.43 o
   0  11   3  1023.07  1028.79    19.90 o
   1  11   3   484.47   487.59    10.90 o
   2  11   3   485.55   471.10     9.84 o
   3  11   3   402.83   402.85    11.85 o
   4  11   3     2.69     7.10    10.62 <
  -4  12   3    14.37     9.00     5.37 <
  -3  12   3    12.38    10.62     2.85 o
  -2  12   3    66.59    62.60     4.47 o
  -1  12   3     2.15     0.50     2.57 <
   0  12   3    41.56    41.92     5.42 o
   1  12   3    43.76    44.72     4.53 o
   2  12   3    41.63    46.90     4.42 o
   3  12   3    16.81    17.38     3.75 o
   4  12   3    14.21    19.34    14.98 <
  -4  13   3    80.96    75.85     9.89 o
  -3  13   3    97.95    84.07     8.78 o
  -2  13   3   254.61   248.57    12.30 o
  -1  13   3   318.96   320.07    13.75 o
   0  13   3    41.24    47.85     6.37 o
   1  13   3   219.04   206.93    10.90 o
   2  13   3    62.75    71.66     6.99 o
   3  13   3   185.50   197.88    18.61 o
   4  13   3    74.23    83.34    21.13 o
  -3  14   3    42.12    54.05    11.57 o
  -2  14   3     5.78     5.76     5.25 <
  -1  14   3     1.72    -3.75     4.42 <
   0  14   3   130.56   132.03    12.07 o
   1  14   3     0.16    -1.90     5.42 <
   2  14   3     1.24     6.82     7.15 <
   0  15   3   255.38   258.80    26.22 o
   1  15   3   427.20   493.24    28.34 o
   2  15   3   218.19   234.21    30.97 o
   0  16   3    11.13     5.59     9.06 <
  -6   0   4    69.81    68.42     9.22 o
  -5   0   4   173.14   161.04    10.51 o
  -4   0   4  1100.56  1174.23    25.77 o
  -3   0   4   124.90   125.10     5.93 o
  -2   0   4  3211.50  3222.58    52.93 o
  -1   0   4 17159.50 17300.80   312.19 o
   0   0   4 11046.60 10824.00   163.11 o
   2   0   4  2720.43  2785.41    85.02 o
   3   0   4  1216.05  1243.77    37.67 o
   4   0   4    50.98    63.28     5.76 o
   5   0   4   778.23   731.75    25.32 o
   6   0   4    52.61    48.13    13.30 o
  -6   1   4   166.29   171.27    11.29 o
  -5   1   4     3.82     9.56     3.69 <
  -4   1   4   107.41   100.22     6.04 o
  -3   1   4     0.30     1.40     1.90 <
  -2   1   4   655.10   679.32    14.25 o
  -1   1   4    27.24    30.63     3.58 o
   0   1   4    22.86    24.43     2.57 o
   1   1   4   230.82   225.32     5.48 o
   2   1   4    19.14    11.40     3.07 o
   3   1   4   167.98   165.23     8.27 o
   4   1   4    53.40    54.84     4.08 o
   5   1   4   178.09   169.26     7.55 o
   6   1   4   106.45    96.65    12.35 o
  -6   2   4    15.30    13.14     3.80 o
  -5   2   4   160.99   169.65     8.16 o
  -4   2   4   716.78   716.60    15.26 o
  -3   2   4  1983.92  2010.96    31.19 o
  -2   2   4  3662.00  3669.81    62.94 o
   1   2   4  1447.40  1458.08    22.81 o
   2   2   4   681.43   692.23    14.65 o
   3   2   4  1345.75  1354.11    24.09 o
   4   2   4   667.83   697.93    11.91 o
   5   2   4    42.72    46.79     4.30 o
   6   2   4   120.15   124.43    13.81 o
  -6   3   4     3.22     1.23     3.47 <
  -5   3   4     7.56     6.99     2.52 <
  -4   3   4   570.05   570.99    12.58 o
  -3   3   4     0.40     2.24     2.63 <
  -2   3   4   669.27   696.42    15.09 o
  -1   3   4     0.07     2.29     1.68 <
   0   3   4     0.41     1.01     1.40 <
   2   3   4   510.85   511.63    11.07 o
   3   3   4    10.41    11.40     2.74 o
   4   3   4    40.97    41.42     3.24 o
   5   3   4    48.74    53.27     5.31 o
   6   3   4     3.76     0.28     5.48 <
  -6   4   4   265.53   273.67    12.07 o
  -5   4   4   174.38   160.54     7.55 o
  -4   4   4    25.16    23.09     3.07 o
  -3   4   4  1293.27  1321.69    20.85 o
  -2   4   4  1598.63  1612.24    26.77 o
  -1   4   4  1699.36  1645.22    23.31 o
   0   4   4  1300.13  1237.40    15.99 o
   1   4   4  2362.89  2329.46    30.07 o
   2   4   4    19.79    18.95     2.74 o
   3   4   4    86.64    88.32     5.98 o
   4   4   4   991.35   985.86    18.50 o
   5   4   4   407.89   402.01    15.09 o
   6   4   4   195.61   202.85    17.22 o
  -6   5   4     7.17    11.18     5.98 <
  -5   5   4     1.62     0.84     2.91 <
  -4   5   4     8.41    11.63     2.52 o
  -3   5   4   803.20   815.99    13.42 o
  -2   5   4   209.09   209.78     6.82 o
  -1   5   4    25.14    25.94     2.57 o
   0   5   4    16.66    16.15     3.19 o
   1   5   4  1375.57  1417.61    20.85 o
   2   5   4    59.61    59.20     3.63 o
   3   5   4    17.31    17.61     3.24 o
   4   5   4     3.87     2.12     2.52 <
   5   5   4   133.74   111.12     8.50 o
  -6   6   4    71.89    80.04     9.89 o
  -5   6   4   146.91   156.29     7.55 o
  -4   6   4   830.23   847.85    14.59 o
  -3   6   4  3103.65  3090.33    33.65 o
  -2   6   4   637.74   648.97    12.86 o
  -1   6   4  2513.29  2440.80    28.34 o
   0   6   4   594.15   540.69    14.42 o
   1   6   4   283.52   275.63     7.43 o
   2   6   4  2647.27  2637.00    36.61 o
   3   6   4   334.82   352.10    10.90 o
   4   6   4   385.71   405.31    12.07 o
   5   6   4   258.85   241.87    14.53 o
  -6   7   4    32.57    32.98     7.38 o
  -5   7   4   271.96   280.10    10.56 o
  -4   7   4     4.98     8.22     2.40 o
  -3   7   4    25.36    22.53     2.68 o
  -2   7   4   138.94   132.98     5.31 o
  -1   7   4   275.85   289.04     6.88 o
   0   7   4     5.06     7.49     2.07 o
   1   7   4     5.32     1.68     1.73 <
   2   7   4   654.47   608.27    20.29 o
   3   7   4   196.06   203.91     6.20 o
   4   7   4    50.01    49.80     4.64 o
   5   7   4    26.76    36.11     7.10 o
  -5   8   4   340.45   357.63    13.75 o
  -4   8   4   553.22   570.54    11.68 o
  -3   8   4    21.05    27.00     2.74 o
  -2   8   4  2260.29  2284.07    27.33 o
  -1   8   4   357.00   373.67     8.38 o
   0   8   4  1042.74  1052.10    16.10 o
   1   8   4   258.45   266.85     5.98 o
   2   8   4     3.68     5.87     2.29 <
   3   8   4   699.20   704.92    12.63 o
   4   8   4   181.08   179.65     9.17 o
   5   8   4   318.01   347.01    22.53 o
  -5   9   4    14.93    14.09     5.59 <
  -4   9   4    48.29    48.30     3.69 o
  -3   9   4     3.53     4.47     1.96 <
  -2   9   4    25.87    21.52     2.07 o
  -1   9   4    10.50    11.51     2.85 o
   0   9   4   384.12   384.01     6.99 o
   1   9   4    15.05    17.27     2.12 o
   2   9   4    35.41    35.49     3.02 o
   3   9   4    27.78    28.95     2.79 o
   4   9   4    12.46     9.39     3.02 o
  -5  10   4   215.16   199.50    25.43 o
  -4  10   4   423.07   397.20    12.35 o
  -3  10   4   354.30   367.64     8.55 o
  -2  10   4   337.03   355.17     7.27 o
  -1  10   4   143.19   145.89     5.31 o
   0  10   4    96.67    98.71     4.75 o
   1  10   4    58.90    57.63     2.85 o
   2  10   4   179.18   183.40     5.59 o
   3  10   4   312.58   310.01     7.94 o
   4  10   4   197.46   202.35     9.61 o
   5  10   4   133.48   131.30    17.83 o
  -4  11   4   145.16   146.67    10.90 o
  -3  11   4    99.54   105.48     6.26 o
  -2  11   4   182.88   197.15     7.10 o
  -1  11   4    26.63    22.81     2.24 o
   0  11   4     0.03    -0.11     2.18 <
   1  11   4     1.61     2.01     1.90 <
   2  11   4   146.00   152.21     5.87 o
   3  11   4    29.37    33.09     3.63 o
   4  11   4    16.46    18.33     8.33 <
  -4  12   4   154.95   174.46    14.14 o
  -3  12   4   687.55   673.90    20.40 o
  -2  12   4    52.88    54.11     3.91 o
  -1  12   4  1048.84  1028.00    15.87 o
   0  12   4   189.82   195.14     8.72 o
   1  12   4   131.91   139.74     7.21 o
   2  12   4   452.32   444.94    12.19 o
   3  12   4    21.04    30.07     5.31 o
   4  12   4   211.85   231.02    30.91 o
  -4  13   4     1.99     0.17     5.09 <
  -3  13   4     0.41     2.63     4.19 <
  -2  13   4     2.06     2.74     3.07 <
  -1  13   4    87.81    93.29     6.26 o
   0  13   4    10.90     6.54     5.31 <
   1  13   4    24.09    20.51     5.70 o
   2  13   4    37.13    40.30     6.82 o
   3  13   4    11.13     5.03    13.75 <
  -1  14   4    14.89    20.51     9.22 <
   0  14   4   167.55   155.73    14.98 o
   1  14   4   371.33   376.24    19.45 o
   2  14   4    20.07    42.98    14.92 <
   0  15   4    19.05    24.54     9.73 <
   1  15   4     5.92    10.17    10.56 <
   2  15   4    79.38    65.12    18.84 o
  -6   1   5   224.72   254.72    14.14 o
  -5   1   5   308.46   324.26    14.70 o
  -4   1   5  1005.34   957.18    26.89 o
  -3   1   5   170.82   155.62     6.54 o
  -1   1   5  6229.86  6014.59    97.43 o
   2   1   5   153.75   138.79     9.06 o
   3   1   5   494.65   479.49    12.35 o
   4   1   5   114.77    98.32     5.87 o
   5   1   5   407.32   382.28    13.58 o
   6   1   5   454.15   441.76    24.82 o
  -6   2   5     0.70     0.00     4.70 <
  -5   2   5   100.24   103.30     7.32 o
  -4   2   5     7.29     6.99     2.63 <
  -3   2   5   206.39   201.90     7.43 o
  -2   2   5   771.14   789.99    21.02 o
  -1   2   5   759.70   791.84    18.00 o
   0   2   5   396.05   395.53     9.89 o
   1   2   5    49.03    46.62     3.63 o
   2   2   5     0.00    -1.40     1.73 <
   3   2   5   605.30   590.95    12.80 o
   4   2   5   409.91   382.23     9.89 o
   5   2   5   108.21    93.35    10.01 o
   6   2   5    18.93    18.39     9.11 <
  -6   3   5   186.41   161.32    19.17 o
  -5   3   5   366.78   379.99    13.64 o
  -4   3   5    36.78    34.82     3.86 o
  -3   3   5  3098.15  3025.43    42.54 o
  -2   3   5  3829.51  3821.13    51.37 o
  -1   3   5   496.79   449.86    13.53 o
   0   3   5  7754.19  7644.55    84.80 o
   1   3   5   563.46   527.45    12.07 o
   2   3   5   444.89   436.67     9.84 o
   3   3   5   253.71   241.48     7.94 o
   4   3   5   714.47   707.88    13.42 o
   5   3   5   236.83   241.20    16.88 o
   6   3   5    58.54    74.29    13.97 o
  -6   4   5    38.44    40.36    10.68 o
  -5   4   5    46.10    48.97     5.98 o
  -4   4   5    56.66    49.97     4.47 o
  -3   4   5     6.34     6.93     2.85 <
  -2   4   5     2.36     4.02     2.63 <
  -1   4   5   625.99   604.02    13.75 o
   0   4   5   168.58   175.01     6.54 o
   1   4   5    86.20    89.77     5.93 o
   2   4   5    65.24    55.06     3.47 o
   3   4   5  1196.13  1162.44    20.74 o
   4   4   5     8.19     8.16     2.18 o
   5   4   5     7.65     3.24     4.92 <
  -6   5   5   102.93   133.76    16.94 o
  -5   5   5   125.02   120.79     7.88 o
  -4   5   5   538.30   524.43    12.07 o
  -3   5   5   527.41   533.87    13.64 o
  -2   5   5   818.45   819.45    15.26 o
  -1   5   5   802.55   768.81    14.81 o
   0   5   5  2156.92  2091.22    28.79 o
   1   5   5  1082.66  1055.45    19.34 o
   2   5   5   642.04   642.03    11.07 o
   3   5   5     5.44     7.27     2.35 o
   4   5   5   344.12   352.04     9.17 o
   5   5   5   286.90   260.09    13.19 o
  -6   6   5    63.65    88.60    13.64 o
  -5   6   5     5.95     5.14     3.13 <
  -4   6   5    17.50     9.22     2.68 o
  -3   6   5    63.53    57.02     4.75 o
  -2   6   5    37.01    30.18     3.13 o
  -1   6   5     4.93     4.58     2.12 <
   0   6   5    55.58    58.24     4.75 o
   1   6   5    39.85    37.34     3.63 o
   2   6   5    13.84    11.46     2.01 o
   3   6   5     0.51     2.57     2.35 <
   4   6   5    10.36    10.06     2.63 o
   5   6   5    99.96    88.60     7.60 o
  -5   7   5     3.41     2.68     3.07 <
  -4   7   5   234.87   237.79     8.11 o
  -3   7   5   205.10   215.65     7.27 o
  -2   7   5   758.28   765.34    13.36 o
  -1   7   5  2597.35  2589.66    32.03 o
   0   7   5    80.95    82.95     6.37 o
   1   7   5   751.81   746.67    15.99 o
   2   7   5   139.19   142.65     5.42 o
   3   7   5   490.55   500.28    12.02 o
   4   7   5   195.64   188.21     7.27 o
   5   7   5    94.44    81.39     8.55 o
  -5   8   5    37.46    34.32     4.70 o
  -4   8   5    27.84    27.89     3.41 o
  -3   8   5    54.92    57.63     3.86 o
  -2   8   5   202.30   224.82     6.76 o
  -1   8   5   127.90   124.43     5.59 o
   0   8   5   814.59   819.45    14.42 o
   1   8   5     0.51     1.01     2.12 <
   2   8   5    10.91     4.86     3.02 <
   3   8   5    76.78    77.81     4.97 o
   4   8   5     0.22     2.29     2.85 <
  -5   9   5   408.22   423.81    20.12 o
  -4   9   5    42.38    36.44     3.91 o
  -3   9   5   412.18   417.05     9.28 o
  -2   9   5   601.40   579.99    10.62 o
  -1   9   5   707.81   734.43    16.77 o
   0   9   5  2087.28  2097.26    25.27 o
   1   9   5   892.56   896.31    13.69 o
   2   9   5   454.49   463.22    10.62 o
   3   9   5   407.10   395.98     8.94 o
   4   9   5    13.68    14.81     3.97 o
  -5  10   5     0.40     1.90     5.93 <
  -4  10   5    13.20    11.79     3.41 o
  -3  10   5    39.44    35.61     3.07 o
  -2  10   5    53.46    50.92     3.07 o
  -1  10   5    39.39    40.02     4.47 o
   0  10   5    48.87    45.84     2.85 o
   1  10   5   136.66   137.12     4.86 o
   2  10   5    78.64    78.70     4.19 o
   3  10   5     5.12     6.26     2.68 <
   4  10   5    35.78    45.28     5.31 o
  -4  11   5   161.92   145.28    10.90 o
  -3  11   5   118.82   114.81     6.09 o
  -2  11   5   487.28   490.83     8.44 o
  -1  11   5   965.32   967.08    16.21 o
   0  11   5   209.57   207.88     7.32 o
   1  11   5   264.00   263.44     6.20 o
   2  11   5   346.21   330.74     7.15 o
   3  11   5   171.70   161.54     6.88 o
  -4  12   5   103.19    74.12     9.67 o
  -3  12   5    65.09    61.43     7.99 o
  -2  12   5     0.60     1.40     3.41 <
  -1  12   5     0.69     3.58     2.46 <
   0  12   5    25.19    21.97     5.25 o
   1  12   5    32.21    32.70     3.75 o
   2  12   5     6.76    10.23     4.30 <
   3  12   5    15.68    14.53     7.66 <
  -3  13   5    70.20    60.76     7.71 o
  -1  13   5    31.18    36.78     6.43 o
   0  13   5   419.72   428.28    20.74 o
   1  13   5   183.61   217.55    15.15 o
   2  13   5   278.24   268.59    20.07 o
   0  14   5    10.08    10.79     6.88 <
   1  14   5    42.80    22.47     8.05 <
   2  14   5    98.93    81.11    17.38 o
   0  15   5   149.91   176.52    22.30 o
  -5   0   6   935.14   922.75    32.76 o
  -4   0   6   253.24   255.73    12.69 o
  -3   0   6   517.04   540.47    17.94 o
  -2   0   6  1474.44  1497.04    34.82 o
  -1   0   6  3704.56  3705.42   118.45 o
   0   0   6  1761.44  1702.57    46.45 o
   1   0   6  1848.00  1826.22    32.42 o
   2   0   6  6266.93  6342.09   105.20 o
   3   0   6   303.98   294.86    13.97 o
   4   0   6    13.72    17.33     5.09 o
   5   0   6    28.29    26.05     9.17 <
  -5   1   6     6.72     6.65     3.69 <
  -4   1   6    78.25    72.50     5.20 o
  -3   1   6   564.06   562.66    12.19 o
  -2   1   6     7.14     4.25     2.35 <
  -1   1   6     9.68     6.37     4.25 <
   0   1   6    80.79    82.67     5.65 o
   1   1   6   959.85   976.86    14.53 o
   2   1   6    46.46    45.95     4.75 o
   3   1   6    54.34    42.09     4.30 o
   4   1   6    79.19    79.99     6.60 o
   5   1   6    23.42    16.88     6.15 <
   6   1   6    17.84     7.83     9.00 <
  -6   2   6   467.81   486.36    33.82 o
  -5   2   6    85.77    79.04     5.59 o
  -4   2   6    21.94    20.79     3.86 o
  -3   2   6    41.51    39.85     3.63 o
  -2   2   6   667.97   712.63    20.68 o
  -1   2   6  3236.71  3237.45    51.37 o
   0   2   6  3274.17  3249.97    50.14 o
   1   2   6  1928.83  1961.21    26.83 o
   2   2   6   174.05   182.56     6.65 o
   3   2   6   274.12   277.70     7.55 o
   4   2   6   228.11   229.18     9.56 o
   5   2   6    90.06    88.32    10.51 o
   6   2   6   134.35   144.49    18.84 o
  -6   3   6   137.68   178.37    20.46 o
  -5   3   6    19.63    15.37     3.69 o
  -4   3   6     2.30     2.74     3.69 <
  -3   3   6    73.68    69.82     5.14 o
  -2   3   6   421.05   424.26    11.79 o
  -1   3   6    10.51    12.63     3.24 o
   1   3   6  1440.97  1510.84    23.87 o
   2   3   6     2.43     4.64     1.84 <
   3   3   6     7.62     7.38     2.40 o
   4   3   6     0.19    -1.57     2.52 <
   5   3   6     1.33    -1.96     5.53 <
  -6   4   6   211.92   224.82    22.75 o
  -5   4   6    27.82    40.47     5.70 o
  -4   4   6   470.02   462.44    15.37 o
  -3   4   6   874.60   867.19    16.10 o
  -2   4   6   284.59   295.53     8.33 o
  -1   4   6    32.98    30.07     4.02 o
   0   4   6  1909.06  1904.92    30.07 o
   1   4   6  2286.73  2232.36    36.39 o
   2   4   6   365.33   367.08     8.50 o
   3   4   6   500.40   479.65    12.30 o
   4   4   6   175.45   171.83     8.44 o
   5   4   6    71.92    61.77     8.55 o
  -6   5   6    26.56    18.61     8.78 <
  -5   5   6     0.95     0.17     2.85 <
  -4   5   6    38.64    36.28     4.47 o
  -3   5   6   191.77   180.27     7.99 o
  -2   5   6   163.95   166.13     7.04 o
  -1   5   6   348.12   356.01     8.72 o
   1   5   6    44.21    42.98     4.30 o
   2   5   6    84.03    86.86     3.91 o
   3   5   6   210.92   224.65     8.27 o
   4   5   6   309.53   301.79    10.06 o
   5   5   6    24.67    28.56    12.30 <
  -6   6   6   139.42   169.15    18.95 o
  -5   6   6   244.53   234.77    10.84 o
  -4   6   6   365.65   366.96    10.51 o
  -3   6   6    83.39    85.75     4.97 o
  -2   6   6  1579.90  1604.42    25.94 o
  -1   6   6  1675.29  1665.29    22.64 o
   0   6   6  2115.54  2085.02    31.75 o
   1   6   6   977.90   996.87    16.77 o
   2   6   6   379.98   380.83     8.66 o
   3   6   6   216.94   209.78     8.33 o
   4   6   6    76.71    67.80     4.58 o
  -5   7   6    82.82    93.46     7.15 o
  -4   7   6    37.31    46.12     4.30 o
  -3   7   6     5.35     5.59     2.68 <
  -2   7   6   876.78   907.38    16.10 o
  -1   7   6    76.31    72.28     4.19 o
   0   7   6   736.33   724.15    19.96 o
   1   7   6   336.63   325.71     9.06 o
   2   7   6   239.98   236.11     6.71 o
   3   7   6    20.03    20.51     3.47 o
   4   7   6     8.75     9.61     3.58 <
  -5   8   6   370.21   392.79    15.76 o
  -4   8   6   163.72   173.95     7.66 o
  -3   8   6   771.15   790.16    16.43 o
  -2   8   6    98.69    95.64     4.86 o
  -1   8   6   708.78   732.31    12.19 o
   0   8   6   193.87   200.56     8.94 o
   1   8   6   362.05   377.25     9.84 o
   2   8   6   731.08   742.65    14.76 o
   3   8   6    88.68    85.80     5.48 o
   4   8   6   273.09   266.01    13.75 o
  -5   9   6     3.52     1.06     4.53 <
  -4   9   6    34.30    38.12     4.14 o
  -3   9   6     9.03     7.15     2.96 <
  -2   9   6    13.64    18.28     2.57 o
  -1   9   6     3.00     2.63     2.29 <
   0   9   6   171.68   158.75     6.93 o
   1   9   6    59.09    58.52     3.69 o
   2   9   6     0.05     1.73     2.63 <
   3   9   6    69.58    72.16     4.86 o
   4   9   6    13.81    17.61     4.70 o
  -5  10   6   215.28   230.46    20.51 o
  -4  10   6    74.00    77.98     6.04 o
  -3  10   6   149.81   160.54     6.15 o
  -2  10   6   206.04   205.59     6.65 o
  -1  10   6   322.87   335.16    10.96 o
   0  10   6   234.47   234.49     8.38 o
   1  10   6    90.89    91.11     3.97 o
   2  10   6    83.41    84.52     5.20 o
   3  10   6   147.91   159.48     6.93 o
   4  10   6   104.69   109.45     9.84 o
  -4  11   6    34.36    30.52     5.70 o
  -3  11   6    20.49    14.25     2.96 o
  -2  11   6     0.19     0.67     1.90 <
  -1  11   6    24.68    19.17     3.41 o
   0  11   6    21.94    18.84     3.07 o
   1  11   6   422.19   419.17     9.56 o
   2  11   6    25.79    34.66     3.91 o
   3  11   6    13.67    13.58     5.09 <
   4  11   6     5.86     8.89     9.22 <
  -4  12   6   512.26   498.71    23.98 o
  -3  12   6    69.15    79.32     8.78 o
  -2  12   6   539.52   563.16    15.37 o
  -1  12   6   132.87   137.79     7.66 o
   0  12   6   231.89   219.23    13.36 o
   1  12   6   300.85   313.47     9.78 o
   2  12   6   138.66   116.04     9.00 o
  -3  13   6    37.52    29.40     7.83 o
  -2  13   6     5.17     5.59     5.42 <
  -1  13   6     4.18     2.57     4.36 <
   0  13   6    21.85    18.33     6.76 <
   1  13   6    16.23     3.35     6.20 <
   2  13   6    48.95    37.28    12.41 o
   0  14   6   146.76   148.41    14.42 o
   1  14   6   114.83   109.17    18.33 o
  -5   1   7   871.88   854.39    26.22 o
  -4   1   7   388.12   363.95    11.51 o
  -3   1   7   167.95   168.59     6.82 o
  -2   1   7   692.43   640.08    21.46 o
  -1   1   7   347.26   340.69    12.41 o
   0   1   7   447.36   438.01    12.41 o
   1   1   7   252.93   234.54     6.88 o
   2   1   7  2143.04  2171.27    30.41 o
   3   1   7   117.70   106.71     6.88 o
   4   1   7   140.46   128.51    11.18 o
   5   1   7   268.09   247.90    16.27 o
  -5   2   7    55.99    48.24     5.37 o
  -3   2   7   235.08   243.66     9.06 o
  -2   2   7   192.61   197.65     9.89 o
  -1   2   7   433.52   434.94    11.85 o
   0   2   7    38.63    37.51     3.35 o
   1   2   7     4.82     3.30     2.24 <
   2   2   7   448.99   461.15    10.56 o
   3   2   7   149.88   150.03     6.48 o
   4   2   7    78.26    75.35     7.49 o
   5   2   7     2.56    -2.29     4.81 <
  -5   3   7   328.00   342.26    11.68 o
  -4   3   7   987.16  1019.23    25.94 o
  -3   3   7   803.96   815.82    18.39 o
  -2   3   7   349.04   364.51    10.06 o
  -1   3   7   454.07   444.05    10.40 o
   0   3   7  1908.10  1858.92    28.34 o
   1   3   7  3013.70  3072.39    45.00 o
   2   3   7    44.15    42.43     3.63 o
   3   3   7  1109.29  1092.06    19.45 o
   4   3   7   143.69   121.46     8.83 o
   5   3   7    11.67     3.80     4.92 <
  -5   4   7    51.14    34.43     5.65 o
  -4   4   7     4.65     1.12     3.35 <
  -3   4   7    74.68    73.28     5.03 o
  -2   4   7   557.26   568.75    13.14 o
  -1   4   7   716.82   724.76    16.32 o
   0   4   7     7.04     3.75     2.74 <
   1   4   7    87.50   100.78     7.21 o
   2   4   7   101.53   109.73     5.14 o
   3   4   7     2.55     3.47     2.12 <
   4   4   7    24.08    24.76     3.97 o
  -5   5   7   115.11   118.28     8.05 o
  -4   5   7   302.21   307.88    12.13 o
  -3   5   7   826.56   860.87    15.87 o
  -2   5   7    23.83    24.48     3.47 o
  -1   5   7  1164.68  1157.29    20.18 o
   0   5   7   279.31   280.44    10.17 o
   1   5   7   959.27   949.86    21.86 o
   2   5   7   523.21   550.31    12.13 o
   3   5   7   213.70   223.64     7.15 o
   4   5   7   396.20   377.25    13.02 o
  -5   6   7     0.92     0.67     3.47 <
  -4   6   7    57.61    42.87     5.03 o
  -3   6   7     1.24     2.29     2.74 <
  -2   6   7     9.67     6.60     2.68 <
   0   6   7     9.44    13.36     4.14 o
   1   6   7    43.10    50.53     4.92 o
   2   6   7    54.16    58.30     3.75 o
   3   6   7    16.48    15.60     2.74 o
   4   6   7     4.19     5.03     3.97 <
  -5   7   7   443.73   453.33    17.66 o
  -4   7   7   129.85   124.43     8.16 o
  -3   7   7    13.31    15.09     3.13 o
  -2   7   7   311.82   314.31    10.29 o
  -1   7   7    85.30    72.50     4.47 o
   0   7   7  1077.66  1108.50    29.74 o
   1   7   7   485.20   470.32    11.63 o
   2   7   7   850.72   870.49    14.81 o
   3   7   7   137.68   127.11     6.93 o
   4   7   7    40.43    43.60     5.70 o
  -5   8   7    45.98    44.38     7.71 o
  -4   8   7   198.75   208.72     9.17 o
  -3   8   7     2.26     1.79     3.24 <
  -2   8   7    66.61    63.28     4.42 o
  -1   8   7    37.24    36.17     3.13 o
   0   8   7    34.03    32.64     5.65 o
   1   8   7     0.02    -0.61     2.63 <
   2   8   7   118.47   114.42     5.42 o
   3   8   7   193.11   189.77     9.11 o
   4   8   7     0.15     0.11     3.52 <
  -5   9   7    35.37    45.72    10.68 o
  -3   9   7   222.60   214.31    10.34 o
  -2   9   7   839.33   859.36    16.10 o
  -1   9   7   500.56   496.31    11.07 o
   0   9   7   567.94   573.17    14.92 o
   1   9   7   464.52   487.98    11.85 o
   2   9   7   449.23   460.09    12.91 o
   3   9   7   498.04   518.05    15.04 o
   4   9   7    79.62    92.17    11.74 o
  -5  10   7    86.75    85.41    13.47 o
  -4  10   7    94.66    87.70     6.88 o
  -3  10   7    49.92    46.56     4.58 o
  -2  10   7    25.76    24.09     2.85 o
  -1  10   7    51.07    48.85     6.93 o
   0  10   7     7.36     7.49     2.96 <
   1  10   7    11.80    10.34     2.74 o
   2  10   7     9.02    10.23     3.19 o
   3  10   7    31.65    32.14     5.03 o
   4  10   7    53.03    32.53    11.74 <
  -4  11   7    81.70    75.41    10.01 o
  -3  11   7    66.91    65.62     5.76 o
  -2  11   7    48.90    50.20     5.31 o
  -1  11   7   383.41   375.18    17.55 o
   0  11   7   363.38   385.47     9.61 o
   1  11   7   426.14   416.21    10.84 o
   2  11   7   443.92   436.22    13.42 o
   3  11   7    51.11    57.91    10.51 o
  -3  12   7    24.30    39.85     9.78 o
  -2  12   7     2.13     1.79     3.35 <
  -1  12   7   101.80   103.91     9.22 o
   0  12   7   108.25    84.68     9.22 o
   1  12   7    46.09    45.78     5.48 o
   2  12   7    16.74    18.11     7.94 <
   0  13   7    21.25    26.61    11.29 <
   1  13   7   198.01   222.58    17.50 o
   0  14   7     0.10     2.79     9.00 <
   1  14   7     0.04    -2.68     8.05 <
  -5   0   8   149.84   155.00    18.95 o
  -4   0   8   607.51   639.91    24.43 o
  -3   0   8     3.71     3.97     3.75 <
  -2   0   8  2483.45  2453.44    65.51 o
  -1   0   8  2749.24  2749.97    55.39 o
   0   0   8    11.07     8.50     4.30 <
   1   0   8  3112.60  3064.45    45.78 o
   2   0   8   587.89   592.90    18.61 o
   3   0   8   471.52   451.42    15.09 o
   4   0   8   159.32   147.01    17.33 o
   5   0   8   137.82   147.01    18.84 o
  -5   1   8     8.00     4.97     4.75 <
  -4   1   8   116.13   120.46     7.15 o
  -3   1   8   146.82   138.35     7.15 o
  -2   1   8    19.49    19.06     4.36 o
  -1   1   8    43.93    39.69     4.64 o
   0   1   8    31.92    31.02     4.97 o
   1   1   8     1.78     4.86     2.96 <
   2   1   8     0.63    -0.34     2.85 <
   3   1   8    71.19    77.64     5.76 o
   4   1   8    63.68    53.33     7.83 o
   5   1   8    15.62    10.34     5.87 <
  -5   2   8   491.13   487.31    24.15 o
  -4   2   8   334.64   346.17    10.45 o
  -3   2   8   994.33  1039.07    23.92 o
  -2   2   8   141.57   140.64     7.21 o
  -1   2   8     4.15     5.70     2.52 <
   0   2   8   907.21   923.87    20.63 o
   1   2   8   423.98   435.94    10.79 o
   2   2   8  1531.56  1582.17    22.41 o
   3   2   8   690.50   689.66    13.42 o
   4   2   8    73.67    78.37     9.33 o
   5   2   8    56.31    47.79    12.41 o
  -5   3   8    35.99    40.36     5.03 o
  -4   3   8     4.76     3.75     3.35 <
  -3   3   8    39.42    36.33     4.30 o
  -2   3   8   277.92   283.90     8.50 o
  -1   3   8   385.63   381.95    10.06 o
   0   3   8     9.41    11.63     2.85 o
   1   3   8    87.22    81.83     5.31 o
   2   3   8    20.96    19.73     3.13 o
   3   3   8    19.17    18.84     2.91 o
   4   3   8    30.01    28.06     6.48 o
  -5   4   8   161.56   151.71     9.11 o
  -4   4   8   211.60   206.76    10.51 o
  -3   4   8   472.81   455.67    11.68 o
  -2   4   8    72.59    75.46     4.70 o
  -1   4   8   429.86   404.58    10.45 o
   0   4   8  1347.87  1361.15    23.87 o
   1   4   8    97.25    99.22     7.71 o
   2   4   8   249.79   267.24     9.67 o
   3   4   8   377.63   367.13    10.34 o
   4   4   8   486.04   484.74    22.75 o
  -5   5   8     8.58     5.14     4.25 <
  -4   5   8    89.44    90.33     8.33 o
  -3   5   8     4.61     5.81     3.02 <
  -2   5   8   269.13   245.28     8.94 o
  -1   5   8    14.01    18.89     3.52 o
   0   5   8     0.10     2.29     2.74 <
   1   5   8   151.41   145.56     9.33 o
   2   5   8     3.53     6.93     3.02 <
   3   5   8     8.92     9.56     2.68 o
   4   5   8   261.19   249.69    14.98 o
  -5   6   8   354.58   374.17    20.23 o
  -4   6   8  1006.05   936.72    32.98 o
  -3   6   8   525.92   517.44    15.65 o
  -2   6   8   369.95   367.41    10.34 o
  -1   6   8   460.79   456.07    10.45 o
   0   6   8    68.18    66.01     5.48 o
   1   6   8  1172.18  1201.90    25.32 o
   2   6   8   667.97   712.24    16.04 o
   3   6   8   146.11   141.64     8.44 o
   4   6   8   286.75   289.83    16.60 o
  -5   7   8     0.45     2.01     6.26 <
  -4   7   8    98.04   107.99    10.73 o
  -3   7   8     6.14     3.52     2.79 <
  -2   7   8     3.41     1.06     2.91 <
  -1   7   8    68.01    59.08     4.02 o
   0   7   8   233.96   224.87    12.35 o
   1   7   8   121.32   122.64     7.38 o
   2   7   8     3.03     3.07     2.46 <
   3   7   8   219.40   220.40    10.45 o
   4   7   8     2.61    -0.06     5.87 <
  -4   8   8   162.62   173.00    10.79 o
  -3   8   8   249.42   249.52    11.68 o
  -2   8   8   544.39   559.87    14.65 o
  -1   8   8   152.43   163.33     5.93 o
   0   8   8   276.74   283.17    13.97 o
   1   8   8   109.52   109.39     7.15 o
   2   8   8    80.06    84.13     4.97 o
   3   8   8   439.29   466.29    17.10 o
   4   8   8    19.64    15.54     6.99 <
  -4   9   8     2.88    -0.56     4.30 <
  -3   9   8     0.16    -1.45     4.08 <
  -2   9   8     2.64     1.40     2.46 <
  -1   9   8     5.08     7.27     3.41 <
   0   9   8     5.54     2.18     3.75 <
   1   9   8    35.06    31.19     4.25 o
   2   9   8     8.55     7.83     3.41 <
   3   9   8     0.10     5.81     4.02 <
   4   9   8     0.32    -3.02     9.00 <
  -4  10   8   270.62   263.28    15.71 o
  -3  10   8   177.41   203.86    11.96 o
  -2  10   8   117.47   118.50     6.32 o
  -1  10   8    52.61    55.23     7.71 o
   0  10   8    34.44    40.02     4.53 o
   1  10   8    81.94    93.96     5.42 o
   2  10   8   184.57   190.33     7.99 o
   3  10   8   132.62   139.35    11.63 o
  -3  11   8    86.60    92.40     9.22 o
  -2  11   8    64.71    53.94     7.60 o
  -1  11   8    36.28    43.66     6.93 o
   0  11   8     1.84     2.96     2.79 <
   1  11   8     7.69     6.37     3.47 <
   2  11   8     8.59     2.40     7.32 <
   3  11   8     0.69     3.41    11.01 <
  -3  12   8   252.90   225.88    20.79 o
  -2  12   8   202.56   224.99    19.00 o
  -1  12   8   313.07   281.05    20.23 o
   0  12   8    87.28    87.26     9.33 o
   1  12   8   114.78   122.69    12.69 o
   0  13   8     0.59     5.42     8.44 <
  -4   1   9   357.93   332.87    12.58 o
  -3   1   9   621.96   632.09    16.60 o
  -2   1   9   991.24  1008.72    23.03 o
  -1   1   9   266.15   269.98    11.79 o
   0   1   9     9.64    11.96     3.80 o
   1   1   9   429.98   469.31    12.13 o
   2   1   9   174.57   163.95     7.83 o
   3   1   9   158.53   154.00    10.84 o
   4   1   9   242.22   232.36    13.58 o
   5   1   9   213.02   213.58    22.97 o
  -4   2   9     5.07     5.20     3.91 <
  -3   2   9     3.87     1.51     3.30 <
  -2   2   9    14.53    15.09     4.53 o
  -1   2   9    12.30     8.33     3.02 <
   0   2   9     3.07     4.14     2.96 <
   1   2   9    89.63    88.49     4.92 o
   2   2   9     3.67     1.17     2.57 <
   3   2   9     3.87     5.37     3.63 <
   4   2   9    16.72     6.99     4.02 <
  -4   3   9   863.11   880.72    25.32 o
  -3   3   9  1638.15  1663.50    25.38 o
  -2   3   9   297.18   294.97     9.06 o
  -1   3   9   822.14   837.56    15.09 o
   0   3   9   778.11   784.35    19.62 o
   1   3   9     3.99     1.40     3.47 <
   2   3   9   427.14   437.23    12.35 o
   3   3   9   381.22   377.19    15.15 o
   4   3   9   205.08   201.06    16.27 o
  -4   4   9    13.13    16.21     4.14 o
  -3   4   9    53.30    50.48     5.03 o
  -2   4   9   109.04   116.99     5.59 o
  -1   4   9     7.50     5.87     2.91 <
   0   4   9    16.14    12.52     3.69 o
   1   4   9    14.09    10.73     4.30 <
   2   4   9   286.26   279.21    11.40 o
   3   4   9    42.29    40.13     5.59 o
   4   4   9     4.67     2.91     8.78 <
  -4   5   9   682.65   633.98    22.69 o
  -3   5   9    80.72    87.48     6.99 o
  -2   5   9   716.32   726.44    14.53 o
  -1   5   9    42.56    47.29     4.42 o
   0   5   9   724.26   714.25    16.71 o
   1   5   9   217.54   224.37    12.07 o
   2   5   9    66.27    73.73     5.81 o
   3   5   9   355.30   350.59    18.39 o
  -4   6   9     0.91     0.61     4.92 <
  -3   6   9    25.89    22.92     4.92 o
  -2   6   9    20.02    24.82     4.02 o
  -1   6   9    67.39    68.92     4.97 o
   0   6   9    18.69    20.63     3.91 o
   1   6   9    63.64    73.23     6.54 o
   2   6   9    14.49    18.95     4.19 o
   3   6   9    14.45     7.49     5.20 <
  -4   7   9    80.66    65.51    10.34 o
  -3   7   9   440.39   421.30    19.06 o
  -2   7   9   260.91   258.86    11.12 o
  -1   7   9   389.33   395.25    11.51 o
   0   7   9     6.94    10.40     6.32 <
   1   7   9   268.70   275.74    11.63 o
   2   7   9   276.26   301.01    12.41 o
   3   7   9   131.90   124.76    11.63 o
  -4   8   9    56.58    52.54    11.01 o
  -3   8   9    19.42    23.36     5.87 o
  -2   8   9    64.19    55.90     5.87 o
  -1   8   9   273.89   240.58    10.79 o
   0   8   9    56.88    58.97     9.11 o
   1   8   9    88.07   101.57     7.38 o
   2   8   9    73.32    73.62     6.15 o
   3   8   9     0.27     0.17     6.54 <
  -4   9   9    95.51    74.73    13.19 o
  -3   9   9   331.50   348.02    18.78 o
  -2   9   9   126.69   125.60     8.27 o
  -1   9   9   533.52   522.02    19.06 o
   0   9   9   381.25   362.83    15.93 o
   1   9   9   347.96   374.29    13.30 o
   2   9   9   311.06   322.75    16.60 o
   3   9   9   133.32   140.13    15.37 o
  -4  10   9    36.85    32.31     9.78 o
  -3  10   9     6.57    13.64     7.10 <
  -2  10   9    27.25    15.60     4.81 o
  -1  10   9     1.03    -2.63     6.04 <
   0  10   9    34.36    41.08     5.09 o
   1  10   9   180.06   179.04     9.56 o
   2  10   9   135.13   146.90    14.59 o
   3  10   9     8.38     3.07     8.89 <
  -3  11   9    85.30    59.81    11.57 o
  -2  11   9   415.18   417.66    28.62 o
  -1  11   9   104.23    71.55    11.91 o
   0  11   9   106.31   114.93     9.28 o
   1  11   9   174.78   170.49     9.84 o
   2  11   9   160.15   128.62    23.59 o
  -2  12   9     4.32     1.90     6.09 <
   0  12   9    40.84    40.30    12.58 o
  -4   0  10     8.11    13.25     6.88 <
  -3   0  10  1071.40  1107.38    36.61 o
  -2   0  10  1270.76  1246.45    35.27 o
  -1   0  10    91.89   117.50     9.61 o
   0   0  10   938.56  1000.73    29.01 o
   1   0  10   452.67   448.18    16.27 o
   2   0  10  1171.51  1247.18    43.43 o
   3   0  10     3.53    -2.85     5.20 <
   4   0  10   169.16   232.59    23.20 o
  -4   1  10    26.50    29.12     6.76 o
  -3   1  10    45.66    47.34     6.26 o
  -2   1  10    10.08    15.04     4.30 o
  -1   1  10    36.06    44.33     5.09 o
   0   1  10   357.67   356.01    11.57 o
   1   1  10     0.86     0.00     2.74 <
   2   1  10     4.08     3.24     3.63 <
   3   1  10    33.46    33.48     6.43 o
   4   1  10     9.25    10.23     7.99 <
  -4   2  10   128.86   120.96     9.84 o
  -3   2  10   169.03   177.87    10.62 o
  -2   2  10   660.84   648.41    16.10 o
  -1   2  10  1152.81  1148.74    21.46 o
   0   2  10   256.16   273.34    10.34 o
   1   2  10   248.54   237.23     8.50 o
   2   2  10    46.80    54.16     6.76 o
   3   2  10   240.36   234.82    12.63 o
   4   2  10   163.77   154.78    20.96 o
  -4   3  10    34.58    45.61     8.27 o
  -3   3  10     1.26     0.50     3.58 <
  -2   3  10   230.69   227.45     8.16 o
  -1   3  10     2.06     1.51     2.74 <
   0   3  10    28.02    29.96     4.19 o
   1   3  10    73.92    78.59     6.88 o
   2   3  10     9.48     7.49     4.36 <
   3   3  10    32.09    35.49     6.04 o
   4   3  10    45.88    57.57    14.14 o
  -4   4  10   570.98   545.56    24.82 o
  -3   4  10   230.58   252.77    12.30 o
  -2   4  10    97.56    93.91     5.93 o
  -1   4  10   426.48   436.17    10.84 o
   0   4  10   302.23   326.66    12.80 o
   1   4  10   215.13   221.35    12.74 o
   2   4  10    73.96    86.53     9.95 o
   3   4  10   451.87   477.92    22.08 o
  -4   5  10    11.88     6.09     5.59 <
  -3   5  10    21.48    14.81     5.03 <
  -2   5  10    74.75    61.93     5.09 o
  -1   5  10   167.10   147.40     6.88 o
   0   5  10    90.77    84.35     5.76 o
   1   5  10     0.03    -1.57     4.25 <
   2   5  10     0.13    -4.42     5.31 <
   3   5  10   301.47   308.72    18.11 o
  -4   6  10    92.63    99.11    11.79 o
  -3   6  10   486.84   485.86    20.57 o
  -2   6  10   790.18   788.48    19.84 o
  -1   6  10   630.73   631.14    17.10 o
   0   6  10   402.18   415.26    14.25 o
   1   6  10   126.14   108.33     9.06 o
   2   6  10    65.76    72.28     9.50 o
   3   6  10    62.23    61.82    11.46 o
  -4   7  10     0.27    -0.56     7.15 <
  -3   7  10   177.46   167.41    12.35 o
  -2   7  10    16.66    16.15     5.87 <
  -1   7  10   124.80   114.48     7.32 o
   0   7  10     7.93     7.99     5.87 <
   1   7  10     9.72     3.47     4.81 <
   2   7  10    65.17    68.14     9.78 o
   3   7  10    35.10    34.82    12.80 <
  -4   8  10   235.48   185.97    26.50 o
  -3   8  10   322.77   282.45    16.43 o
  -2   8  10   280.86   266.35    12.63 o
  -1   8  10   102.19    91.06     7.32 o
   0   8  10   136.29   153.66    13.30 o
   1   8  10    76.45    78.20    12.02 o
   2   8  10   180.06   194.75    17.89 o
  -3   9  10     0.66     4.14     7.27 <
  -2   9  10     0.94     5.20     5.42 <
  -1   9  10     4.84     7.60     4.81 <
   0   9  10     2.01     0.00     4.86 <
   1   9  10     4.18    -1.45     7.83 <
   2   9  10     0.59    -3.41     7.32 <
  -2  10  10   204.42   180.16    19.90 o
  -1  10  10   138.34   147.51    17.78 o
   0  10  10    43.01    37.17     5.37 o
   1  10  10    17.48    23.09     8.11 <
   2  10  10    51.38    38.74    13.75 <
  -2  11  10     0.84     6.48     7.71 <
  -1  11  10     2.58    -6.09     7.49 <
   0  11  10   140.50   153.49    11.18 o
  -2   1  11   688.03   637.56    24.32 o
  -1   1  11   177.08   155.39    10.23 o
   0   1  11   198.71   199.22     9.06 o
   1   1  11   303.47   312.63    10.96 o
   2   1  11    36.23    27.84     6.48 o
   3   1  11    17.24     9.17     6.20 <
  -3   2  11    17.34    25.04     7.10 o
  -2   2  11    31.92    33.76     6.65 o
  -1   2  11     0.29    -2.07     3.80 <
   0   2  11    77.53    64.45     5.81 o
   1   2  11    22.80    21.52     3.69 o
   2   2  11    18.06    15.82     5.70 <
   3   2  11    16.80     8.72     9.45 <
  -3   3  11   267.64   225.26    13.92 o
  -2   3  11   327.88   307.77    14.76 o
  -1   3  11   888.85   873.45    20.35 o
   0   3  11   754.09   732.81    18.11 o
   1   3  11    53.97    59.59     5.98 o
   2   3  11   132.44   109.22    11.68 o
   3   3  11   118.43   138.12    21.02 o
  -3   4  11   101.96    94.75    11.40 o
  -2   4  11    51.02    47.62     6.48 o
  -1   4  11     0.19     3.24     4.25 <
   0   4  11    81.86    82.56     6.88 o
   1   4  11     0.61     0.73     4.81 <
   2   4  11    10.41    -1.45     6.54 <
   3   4  11     6.99    -3.24     8.44 <
  -3   5  11   279.96   268.31    18.89 o
  -2   5  11   117.40   107.60     8.05 o
  -1   5  11   731.79   737.17    18.67 o
   0   5  11   124.67   116.04     9.39 o
   1   5  11   143.81   150.48    16.15 o
   2   5  11   121.26   104.25    11.46 o
  -3   6  11    30.09    23.59     8.27 <
  -2   6  11    33.26    30.02     6.15 o
  -1   6  11    80.16    80.44     8.50 o
   0   6  11     0.16    -2.18     3.91 <
   1   6  11    11.47     5.53     6.71 <
   2   6  11     4.37    -9.50    10.45 <
  -3   7  11    13.06    16.32     7.38 <
  -2   7  11   265.60   260.31    20.35 o
  -1   7  11    96.77    96.87     8.50 o
   0   7  11   344.99   365.68    20.57 o
   1   7  11   323.42   288.71    22.30 o
   2   7  11    29.97    18.84    11.74 <
  -3   8  11    57.84    68.31    11.40 o
  -2   8  11     3.48     5.70     5.14 <
  -1   8  11    34.53    28.79     6.43 o
   0   8  11     7.87    -1.73     8.33 <
   1   8  11   179.72   180.77    17.83 o
  -2   9  11   316.42   296.26    26.33 o
  -1   9  11   181.34   178.93    13.42 o
   0   9  11   311.41   318.11    17.78 o
   1   9  11   106.26    96.42    13.64 o
  -1  10  11    10.22    14.31     9.22 <
   0  10  11   173.44   166.52    15.15 o
   1  10  11    29.71    23.36    11.18 <
  -2   0  12   516.59   519.90    42.20 o
  -1   0  12   349.81   352.04    18.50 o
   0   0  12   292.48   302.96    16.21 o
   1   0  12  1302.62  1384.91    35.83 o
  -2   1  12     1.46     4.02     5.48 <
  -1   1  12    24.87    21.24     5.65 o
   0   1  12    23.96    21.97     4.36 o
   1   1  12     5.83     5.25     3.02 <
   3   1  12    30.30    38.29    12.24 o
  -2   2  12    23.65    22.41     6.43 o
  -1   2  12   148.91   142.48    10.73 o
   0   2  12   467.53   482.62    16.04 o
   1   2  12   292.20   304.25    17.83 o
   3   2  12    61.35    77.59    16.43 o
  -2   3  12     0.46     1.51     4.58 <
  -1   3  12    89.14    92.12     8.72 o
   0   3  12     5.38    11.07     4.42 <
   1   3  12     1.77     1.06     5.42 <
  -2   4  12   103.36    94.91    12.02 o
  -1   4  12   495.95   475.46    18.78 o
   0   4  12   298.19   310.06    14.53 o
   1   4  12    17.21    22.19     8.89 <
  -1   5  12     9.05    24.26     8.55 <
   0   5  12     7.99     5.76     5.81 <
   1   5  12     3.70     4.02    10.51 <
  -3   6  12    81.74    77.92    18.33 o
  -2   6  12   288.38   273.00    30.69 o
  -1   6  12    89.38    66.13     9.50 o
   0   6  12   366.08   345.56    24.87 o
  -2   7  12     4.51    -3.86    12.47 <
  -1   7  12    34.37    18.00    13.19 <
   0   7  12   103.64   139.69    22.86 o
  -1   1  13    20.00    19.68    12.69 <
   0   1  13   194.82   200.95    20.07 o
  -1   2  13    63.47    43.49    10.51 o
   0   2  13     3.18     7.71     5.81 <

loop_
 _twin_refln_datum_id
 _twin_refln_individual_id
 _twin_refln_index_h
 _twin_refln_index_k
 _twin_refln_index_l
 _twin_refln_F_squared_calc
 _twin_refln_F_squared_meas
 _twin_refln_F_squared_sigma
 _twin_refln_include_status
 ? ? ? ? ? ? ? ? ?
