# Supplementary material for: The (C2N2H10)[Cu(H2O)4](TX4)2 Structural Family: When Fluoroberyllate, Sulfate, and Selenate Are Full Analogs
Source: Molecules. 2024 Nov 14;29(22):5372. doi: 10.3390/molecules29225372 (PMC11596614; doi:10.3390/molecules29225372)
Supplement: Supplementary file 1 [file molecules-29-05372-s001.zip › molecules-3284254-supplementary/(C2N2H10)Cu(H2O)4(SeO4)2.fcf]

#
# h,k,l, Fc-squared, Fo-squared, sigma(Fo-squared) and status flag
#
data_I
_shelx_title                             '   '
_shelx_reFln_list_code                   4
_shelx_F_calc_maximum                    97.76
_exptl_crystal_F_000                     474
_reflns_d_resolution_high                0.6950

loop_
 _symmetry_equiv_pos_as_xyz
 'x, y, z'
 '-x, y+1/2, -z+1/2'
 '-x, -y, -z'
 'x, -y+1/2, z+1/2'

_cell_length_a                           5.25020(10)
_cell_length_b                           11.7500(2)
_cell_length_c                           10.4434(2)
_cell_angle_alpha                        90
_cell_angle_beta                         94.5464(17)
_cell_angle_gamma                        90

_shelx_F_squared_multiplier              1.000

loop_
 _refln_index_h
 _refln_index_k
 _refln_index_l
 _refln_F_squared_calc
 _refln_F_squared_meas
 _refln_F_squared_sigma
 _refln_observed_status
   2   0   0  6384.19  5860.34   166.15 o
   3   0   0  1915.16  1963.88    42.93 o
   4   0   0  1891.22  1923.73    44.58 o
   5   0   0  4797.80  4732.14    81.56 o
   6   0   0  1463.02  1404.58    30.24 o
   7   0   0  1555.03  1430.56    54.76 o
   1   1   0  4554.84  4287.08    84.97 o
   2   1   0  3816.15  3690.64    52.74 o
   3   1   0  4789.42  4661.11    59.86 o
   4   1   0  1867.77  1963.88    31.76 o
   5   1   0   140.35   142.93     6.30 o
   6   1   0   174.32   172.01     7.50 o
   7   1   0   593.54   528.39    30.56 o
   4   2   0  6064.60  5896.95    76.15 o
   5   2   0  1719.77  1719.80    26.48 o
   6   2   0  2405.04  2311.08    31.67 o
   7   2   0   113.79    82.82    19.01 o
   3   3   0  3556.95  3509.30    52.07 o
   4   3   0  2817.25  2869.49    32.78 o
   5   3   0   188.55   195.51     6.96 o
   6   3   0    45.14    42.33     5.44 o
   2   4   0  3727.80  3624.59    52.67 o
   3   4   0   289.68   317.03     7.59 o
   4   4   0   701.91   730.89    10.60 o
   5   4   0  3138.06  3146.31    43.82 o
   6   4   0    20.81    16.39     5.98 <
   1   5   0  5227.19  5107.69    54.67 o
   2   5   0    36.64    35.72     2.37 o
   3   5   0  6168.71  5823.77    97.95 o
   4   5   0  1144.05  1161.65    16.77 o
   5   5   0   241.07   245.59     5.57 o
   6   5   0    59.41    49.00     7.81 o
   1   6   0  3570.60  3544.80    32.40 o
   2   6   0  1007.27  1069.93    15.53 o
   3   6   0  1799.81  1824.30    25.53 o
   4   6   0   698.98   711.09    13.13 o
   5   6   0     1.33     8.79     3.70 <
   6   6   0   592.57   569.17    15.69 o
   1   7   0   204.78   203.74     3.48 o
   3   7   0   280.65   288.33     6.49 o
   4   7   0   416.96   416.84     8.16 o
   5   7   0    27.85    29.55     4.71 o
   6   7   0    57.99    64.16     9.24 o
   0   8   0  2015.21  1981.09    32.08 o
   1   8   0  1333.01  1323.21    16.23 o
   2   8   0   588.10   615.51     8.19 o
   3   8   0    33.49    35.37     3.45 o
   4   8   0   726.96   729.02    11.90 o
   5   8   0   154.75   155.65     7.21 o
   6   8   0   201.51   207.38    11.61 o
   1   9   0    12.36    13.67     3.70 o
   2   9   0   892.36   907.10    11.10 o
   3   9   0    79.90    80.39     4.65 o
   4   9   0    70.83    70.71     4.90 o
   5   9   0    35.60    36.92     5.50 o
   6   9   0    77.97    82.76    13.22 o
   0  10   0  1759.60  1774.47    43.28 o
   1  10   0   161.02   169.48     7.75 o
   2  10   0   665.13   692.42     9.93 o
   3  10   0   693.13   724.44    11.90 o
   4  10   0    86.91    91.40     5.16 o
   5  10   0  1090.07  1092.40    21.67 o
   6  10   0     2.05    12.50    19.20 <
   1  11   0   158.11   175.14     8.42 o
   2  11   0   391.95   380.01     6.77 o
   3  11   0  1804.35  1710.76    22.56 o
   4  11   0   159.32   165.20     7.85 o
   5  11   0    16.89    19.93    10.50 <
   0  12   0   153.18   142.96    15.53 o
   1  12   0  2847.58  2853.96    55.11 o
   2  12   0     4.17     8.89     7.18 <
   3  12   0   137.37   133.19     6.90 o
   4  12   0   895.44   851.46    27.33 o
   1  13   0   384.91   396.08    15.60 o
   2  13   0  1915.38  1840.88    33.85 o
   3  13   0  1143.17  1120.08    37.33 o
   0  14   0  1726.46  1573.14    58.24 o
   1  14   0   185.35   191.78    12.65 o
   2  14   0   941.92   886.89    23.73 o
   1  15   0   612.48   618.68    22.97 o
   2  15   0  1523.68  1555.83    46.09 o
   0  16   0   605.33   614.69    33.53 o
   1  16   0  1266.31  1218.31    35.24 o
  -7   1   1   140.92   120.63    18.48 o
  -6   1   1   837.85   842.53    15.85 o
  -5   1   1   682.28   690.59    13.48 o
  -4   1   1   932.32   957.12    17.46 o
  -3   1   1  2184.69  2167.39    29.14 o
   1   1   1   413.82   434.46    10.41 o
   2   1   1  2714.32  2744.25    46.60 o
   3   1   1  1689.47  1701.20    30.62 o
   4   1   1  1020.20  1041.40    19.23 o
   5   1   1   346.30   346.38     9.24 o
   6   1   1    90.96    92.47     7.31 o
   7   1   1   687.22   635.92    34.42 o
  -7   2   1     5.14     7.56    16.99 <
  -6   2   1   371.50   365.75     9.27 o
  -5   2   1   433.17   460.27    10.03 o
  -4   2   1   162.44   169.35     4.49 o
  -3   2   1   788.60   814.73    11.39 o
  -1   2   1  3791.12  3908.68    79.12 o
   0   2   1  1686.59  1621.32    23.44 o
   1   2   1  1358.77  1351.21    23.16 o
   2   2   1   140.37   137.59     3.99 o
   3   2   1  1432.60  1491.08    21.70 o
   4   2   1   247.54   259.42     7.69 o
   5   2   1   253.48   257.45     7.37 o
   6   2   1    60.39    72.00     7.12 o
   7   2   1   107.89    78.27    18.70 o
  -7   3   1   906.19   865.57    42.71 o
  -6   3   1    77.95    83.17     6.77 o
  -5   3   1   317.99   346.83     7.75 o
  -4   3   1  2767.52  2833.74    28.85 o
  -1   3   1   399.76   393.77     8.29 o
   0   3   1  1160.75  1104.45    12.37 o
   2   3   1   183.67   185.10     3.76 o
   3   3   1  4602.82  4566.36    54.19 o
   4   3   1    29.07    31.73     4.65 o
   5   3   1   311.71   322.78     7.31 o
   6   3   1   754.72   708.62    16.17 o
  -6   4   1   760.03   762.94    17.65 o
  -5   4   1   633.67   638.32     9.21 o
  -4   4   1  1198.76  1249.66    15.28 o
  -3   4   1    82.93    86.24     3.54 o
  -2   4   1  1092.24  1170.00    15.31 o
   3   4   1  1410.86  1500.41    21.89 o
   4   4   1   723.92   731.43    15.25 o
   5   4   1  1208.81  1189.55    16.58 o
   6   4   1   511.29   477.71    15.03 o
  -6   5   1   764.68   718.61    21.32 o
  -5   5   1  2021.36  2042.81    23.79 o
  -4   5   1  1599.72  1655.68    20.82 o
  -1   5   1  3434.74  3391.90    40.49 o
   0   5   1  3497.87  3425.40    37.96 o
   3   5   1  1869.13  1915.57    27.24 o
   4   5   1  2280.24  2235.16    36.54 o
   5   5   1   255.37   265.02     8.38 o
   6   5   1    37.56    37.58    10.50 o
  -6   6   1  1602.35  1508.70    28.98 o
  -5   6   1  1729.99  1749.00    22.87 o
  -4   6   1   332.15   349.11     8.16 o
  -3   6   1   357.57   374.83     7.21 o
  -2   6   1  1974.30  2030.85    27.02 o
   0   6   1  3144.66  3002.18    34.10 o
   1   6   1  1509.85  1503.32    19.08 o
   3   6   1   970.81  1006.88    18.32 o
   4   6   1  1937.53  1965.11    32.87 o
   5   6   1  2075.07  2082.29    31.22 o
   6   6   1   870.58   791.00    23.09 o
  -6   7   1   139.29   130.28     9.93 o
  -5   7   1   130.41   139.83     6.74 o
  -4   7   1  4848.54  4700.47    57.77 o
  -3   7   1  2095.07  2162.62    27.65 o
  -2   7   1  6017.25  5858.22    63.62 o
  -1   7   1   110.44   109.21     2.75 o
   0   7   1   285.54   291.97     5.95 o
   2   7   1  2487.19  2417.19    30.59 o
   3   7   1  8054.07  7686.79    98.64 o
   4   7   1    65.19    66.47     4.87 o
   5   7   1    81.90    82.57     6.11 o
  -6   8   1  1581.91  1536.03    33.03 o
  -5   8   1  2266.67  2271.16    31.51 o
  -4   8   1   347.41   360.46     8.64 o
  -3   8   1    77.67    77.22     3.80 o
  -2   8   1  3085.44  3104.27    31.35 o
  -1   8   1  3333.73  3278.52    32.14 o
   0   8   1  6450.77  6132.64    67.67 o
   1   8   1  6014.05  5726.87    67.26 o
   2   8   1   409.37   385.68     7.24 o
   4   8   1  4045.89  3987.93    49.42 o
   5   8   1  1790.88  1756.53    24.01 o
   6   8   1  1116.20  1032.26    31.83 o
  -6   9   1    42.33    40.27     9.11 o
  -5   9   1  1085.66  1088.35    18.95 o
  -4   9   1   301.93   311.65     7.72 o
  -3   9   1  3452.44  3350.87    45.14 o
  -1   9   1  2371.83  2378.75    34.23 o
   0   9   1  4687.05  4637.16    52.58 o
   1   9   1    31.65    36.54     5.28 o
   2   9   1  7104.14  6712.94    64.63 o
   3   9   1   292.66   313.45     6.11 o
   4   9   1  1024.43   982.56    15.44 o
   5   9   1   176.60   170.61     7.31 o
   6   9   1   587.39   596.72    35.05 o
  -6  10   1  1325.28  1396.70    57.77 o
  -5  10   1  1418.33  1445.33    26.51 o
  -4  10   1   182.14   199.34     6.71 o
  -3  10   1    41.35    41.63     4.46 o
  -2  10   1  1341.00  1342.73    16.26 o
  -1  10   1  4288.43  4146.52    56.57 o
   0  10   1  3168.69  3167.47    49.54 o
   1  10   1  3837.25  3804.47    58.81 o
   2  10   1   686.33   664.07     9.02 o
   3  10   1   946.54   939.09    13.03 o
   4  10   1  1365.60  1369.31    18.89 o
   5  10   1  1822.96  1757.70    30.94 o
  -5  11   1   126.25   126.20    12.43 o
  -4  11   1  1616.17  1573.49    24.99 o
  -3  11   1   226.12   235.28     6.77 o
  -2  11   1  2225.41  2142.24    23.92 o
  -1  11   1   481.55   478.53    11.48 o
   0  11   1   386.34   423.61    13.38 o
   1  11   1  2998.68  2976.17    47.90 o
   3  11   1  2605.29  2541.33    31.19 o
   4  11   1     1.13     5.57     5.95 <
   5  11   1    31.00    22.52    10.09 <
  -4  12   1   191.17   168.68    10.95 o
  -2  12   1   527.68   541.96    14.93 o
  -1  12   1   986.82   994.55    21.13 o
   0  12   1  1316.80  1323.69    24.96 o
   1  12   1   310.79   316.01    10.91 o
   2  12   1     7.79    11.64     5.60 <
   3  12   1    49.14    59.10     6.99 o
   4  12   1   589.41   579.89    22.40 o
  -3  13   1  1287.89  1210.43    38.06 o
  -2  13   1    46.02    58.56     8.42 o
  -1  13   1   292.80   320.47    11.86 o
   0  13   1   458.96   455.40    18.16 o
   1  13   1     5.48    17.02     7.05 <
   2  13   1  1948.90  2015.98    36.19 o
   3  13   1    83.50    92.73     9.43 o
  -3  14   1    27.84    39.20    19.23 <
  -2  14   1     7.01     4.62     8.38 <
  -1  14   1   506.70   562.43    23.09 o
   0  14   1     4.07     5.47     8.79 <
   1  14   1     6.08    19.71     9.55 <
   2  14   1    65.06    72.13     8.89 o
  -2  15   1   747.12   692.99    28.06 o
  -1  15   1   202.69   217.15    24.20 o
   0  15   1    86.01    77.86    11.20 o
   1  15   1   351.14   381.40    18.41 o
   2  15   1    48.37    41.66    20.41 <
  -1  16   1    52.44    63.11    19.87 o
   0  16   1    13.58    21.26    16.10 <
   1  16   1     1.05    -8.73    11.96 <
  -6   0   2  3032.61  2918.44    53.88 o
  -5   0   2   740.75   735.76    18.60 o
  -4   0   2  5357.76  5310.51    77.38 o
  -3   0   2  6991.43  7004.91   114.81 o
  -2   0   2  8378.84  8089.36   113.54 o
   3   0   2  1308.71  1410.75    47.99 o
   4   0   2  9947.82  9295.43   154.23 o
   5   0   2  3593.68  3460.55    62.48 o
   6   0   2  1315.82  1292.59    35.24 o
   7   0   2    31.67    25.37    15.88 <
  -7   1   2   233.73   224.36    21.32 o
  -6   1   2    66.79    71.34     5.88 o
  -5   1   2  1597.91  1672.16    28.98 o
  -4   1   2  5365.44  5421.52    64.35 o
  -3   1   2  6829.07  6443.40    82.29 o
   0   1   2  3711.50  3549.51    50.14 o
   2   1   2  2242.72  2133.19    37.43 o
   3   1   2  1272.52  1293.48    29.74 o
   4   1   2    22.05    29.55     4.62 o
   5   1   2   694.57   705.68    14.11 o
   6   1   2  1303.27  1252.13    24.45 o
   7   1   2  1210.52  1125.42    49.00 o
  -7   2   2  2104.77  2026.77    73.36 o
  -6   2   2   618.26   616.53    13.54 o
  -5   2   2  4511.95  4473.79    47.04 o
  -4   2   2     3.40     6.55     2.85 <
   2   2   2  1372.24  1415.09    22.43 o
   3   2   2  6106.67  5998.59    86.87 o
   4   2   2  1432.41  1436.44    18.73 o
   5   2   2  4432.81  4333.17    53.97 o
   6   2   2   216.40   210.48     9.59 o
  -7   3   2    26.16    18.89    17.56 <
  -6   3   2   248.79   262.58     8.67 o
  -5   3   2   768.70   822.45    11.71 o
  -4   3   2  4005.12  4032.00    39.80 o
  -3   3   2  6960.67  6768.65    78.68 o
  -2   3   2   982.51   993.12    16.74 o
   2   3   2  3143.41  3152.19    35.02 o
   3   3   2  4605.67  4530.23    59.57 o
   4   3   2   555.93   566.07    10.35 o
   5   3   2   249.71   244.86     7.24 o
   6   3   2   982.96   958.99    23.57 o
  -6   4   2  2292.92  2226.84    45.40 o
  -4   4   2  1282.54  1324.10    17.34 o
  -3   4   2  3246.05  3311.55    40.75 o
  -2   4   2    39.33    43.06     3.13 o
   0   4   2  2682.69  2605.14    28.66 o
   2   4   2  7220.67  6753.78    78.39 o
   3   4   2    32.49    28.82     2.75 o
   4   4   2  5418.00  5290.29    79.00 o
   5   4   2    82.57    87.79     5.47 o
   6   4   2   404.81   409.18    15.63 o
  -6   5   2   323.82   320.44    11.61 o
  -5   5   2    71.59    69.06     4.37 o
  -4   5   2  1770.99  1802.31    24.83 o
  -3   5   2  1289.75  1316.35    18.38 o
  -2   5   2  1806.59  1834.58    24.87 o
   1   5   2  3712.51  3662.49    37.49 o
   2   5   2  4685.44  4761.40    61.47 o
   3   5   2   790.74   766.13    12.24 o
   4   5   2  1405.73  1419.07    22.49 o
   5   5   2   656.99   680.84    12.72 o
   6   5   2   141.54   125.09    12.78 o
  -6   6   2   116.59   128.19     8.98 o
  -5   6   2   417.47   441.99    10.31 o
  -4   6   2   699.29   719.94    12.65 o
  -3   6   2    57.06    59.98     3.83 o
  -2   6   2  3433.82  3344.64    55.46 o
  -1   6   2   219.20   213.10     4.78 o
   0   6   2  6183.66  5834.97    58.40 o
   1   6   2  1939.25  1978.49    21.26 o
   2   6   2   814.52   821.50    11.67 o
   3   6   2  2313.47  2318.80    30.37 o
   5   6   2  1047.57   985.40    20.31 o
  -6   7   2     0.39    -2.82     7.91 <
  -5   7   2     3.66    10.06     5.31 <
  -4   7   2    52.93    54.38     4.68 o
  -3   7   2    15.00    20.44     2.88 o
  -2   7   2     0.74     3.32     2.12 <
  -1   7   2  2157.82  2217.35    25.97 o
   0   7   2   340.35   330.31     4.87 o
   1   7   2   296.21   307.47     5.13 o
   2   7   2   316.79   327.31     5.60 o
   3   7   2   172.72   177.64     5.82 o
   4   7   2    57.17    56.85     5.73 o
   5   7   2     4.19     9.68     5.38 <
  -6   8   2    78.10    62.64     9.74 o
  -5   8   2  1092.57  1068.61    17.81 o
  -4   8   2   471.11   501.56    10.31 o
  -3   8   2  1344.53  1365.83    17.21 o
  -2   8   2   153.92   167.96     4.27 o
  -1   8   2   425.45   413.26     6.58 o
   1   8   2   371.62   374.38     6.17 o
   2   8   2   867.34   894.07    12.84 o
   3   8   2  1214.97  1223.34    19.14 o
   4   8   2   760.33   766.58    13.45 o
   5   8   2   198.84   180.01     9.49 o
   6   8   2    80.16    43.25    18.73 <
  -6   9   2     9.75     7.94     9.02 <
  -5   9   2   191.89   190.26     7.66 o
  -4   9   2   243.47   248.91     7.56 o
  -3   9   2    32.47    39.64     3.51 o
  -2   9   2   381.85   382.10     6.96 o
   0   9   2   446.18   453.09    10.03 o
   1   9   2    31.22    37.84     3.16 o
   2   9   2   665.71   662.97    10.63 o
   3   9   2   154.01   150.56     5.57 o
   4   9   2   102.21   105.16     5.79 o
   5   9   2     1.76    15.47     8.42 <
  -6  10   2   811.49   869.90    42.84 o
  -5  10   2    76.31    80.55     7.56 o
  -4  10   2   494.14   502.10    10.28 o
  -3  10   2   443.96   465.65     9.14 o
  -2  10   2   134.84   137.77     4.71 o
  -1  10   2  2248.76  2297.29    34.01 o
   0  10   2    62.54    61.18     5.73 o
   1  10   2   665.04   685.97    13.48 o
   2  10   2   320.41   346.76     8.16 o
   3  10   2     1.06     6.83     4.14 <
   4  10   2  1622.94  1645.81    26.07 o
   5  10   2     0.90     1.96     9.40 <
  -5  11   2   135.99   152.64    18.89 o
  -4  11   2   523.24   516.59    11.67 o
  -3  11   2   350.78   357.87     8.19 o
  -2  11   2   624.01   626.52     9.71 o
  -1  11   2   104.77    94.85     6.26 o
   0  11   2    10.43    10.12     5.44 <
   1  11   2   899.41   916.78    16.83 o
   2  11   2  1896.20  1910.89    23.82 o
   3  11   2    82.47    76.65     4.62 o
   4  11   2    14.94    12.18     5.38 <
   5  11   2   320.96   267.99    23.32 o
  -4  12   2   281.01   275.96    12.62 o
  -3  12   2    39.36    43.37     8.57 o
  -2  12   2  2568.75  2442.60    36.98 o
  -1  12   2   746.96   730.60    15.25 o
   0  12   2  2573.46  2596.03    42.99 o
   1  12   2     0.30     6.68     5.28 <
   2  12   2   102.23   101.96     7.05 o
   3  12   2  2415.06  2345.00    35.75 o
   4  12   2   349.08   380.33    18.00 o
  -3  13   2   688.21   681.25    26.57 o
  -2  13   2  1298.37  1313.28    29.14 o
  -1  13   2    13.81    15.75     6.33 <
   0  13   2   521.90   525.38    15.72 o
   1  13   2   758.12   750.57    17.53 o
   2  13   2  2080.69  2095.10    37.17 o
   3  13   2   812.88   788.37    19.71 o
  -3  14   2   595.75   577.58    33.85 o
  -2  14   2   116.64   102.34    13.79 o
  -1  14   2  2708.68  2550.70    49.38 o
   0  14   2   235.65   231.39    13.38 o
   1  14   2   854.74   791.22    26.16 o
   2  14   2   627.68   644.24    17.46 o
  -2  15   2   373.48   398.39    29.26 o
  -1  15   2     0.01     1.46    15.63 <
   0  15   2   435.13   470.59    28.66 o
   1  15   2  1535.31  1400.03    38.82 o
   2  15   2  1109.00  1028.27    32.59 o
  -1  16   2   551.51   566.54    35.65 o
   1  16   2     4.99     4.78    18.86 <
  -6   1   3   250.65   256.13     9.46 o
  -5   1   3   738.13   748.39    12.56 o
  -4   1   3  3500.43  3516.42    52.86 o
  -3   1   3   827.28   809.06    11.80 o
  -2   1   3  1174.39  1136.31    13.73 o
  -1   1   3   606.53   581.60     7.43 o
   2   1   3   746.09   773.28    17.43 o
   3   1   3  2926.76  2835.86    50.65 o
   4   1   3  1177.76  1171.11    18.48 o
   5   1   3   268.20   257.01     9.71 o
   6   1   3   905.79   861.14    19.36 o
  -7   2   3   584.85   570.94    32.33 o
  -6   2   3   296.52   287.23     9.05 o
  -5   2   3    75.41    74.72     4.30 o
  -4   2   3  1123.61  1181.86    16.51 o
  -2   2   3  2404.12  2506.15    30.56 o
  -1   2   3  5052.78  4854.54    56.44 o
   0   2   3  1045.81  1001.57    14.39 o
   1   2   3     6.61    10.72     1.93 o
   2   2   3  1108.03  1150.32    22.27 o
   3   2   3   792.92   770.47    14.96 o
   4   2   3   957.22   951.71    14.84 o
   5   2   3   413.04   423.20    10.98 o
   6   2   3   274.79   258.40    12.43 o
  -7   3   3     1.67    17.21    16.58 <
  -6   3   3   190.45   179.12     9.17 o
  -5   3   3  2484.51  2604.22    31.41 o
  -4   3   3    15.25    20.69     3.32 o
  -3   3   3  7423.49  7093.65    91.33 o
  -2   3   3  1716.40  1708.92    23.54 o
  -1   3   3   887.39   897.01    11.96 o
   3   3   3    32.39    34.07     3.61 o
   4   3   3  1258.71  1248.93    18.73 o
   5   3   3  1384.72  1352.22    20.06 o
   6   3   3   162.23   165.74    11.01 o
  -6   4   3  1262.40  1258.49    24.49 o
  -4   4   3   338.60   365.27     7.72 o
  -2   4   3  9412.64  8968.98   127.02 o
  -1   4   3  1284.98  1267.98    16.23 o
   1   4   3    70.29    69.00     2.18 o
   2   4   3  1755.65  1820.06    25.40 o
   3   4   3  1380.40  1426.76    19.71 o
   4   4   3  3443.39  3333.44    36.79 o
   5   4   3   914.01   911.09    15.41 o
   6   4   3    21.02    23.57     8.26 <
  -6   5   3  1202.87  1178.51    23.70 o
  -5   5   3   613.22   644.17    11.29 o
  -4   5   3  6567.21  6482.06    71.94 o
  -2   5   3  4567.80  4399.23    74.53 o
  -1   5   3  1439.17  1403.85    21.35 o
   0   5   3  1925.67  1922.85    20.82 o
   2   5   3  1617.03  1657.70    23.44 o
   3   5   3  4377.34  4267.94    44.64 o
   4   5   3   439.95   458.22     8.45 o
   5   5   3    25.33    26.95     5.63 o
   6   5   3  1986.09  1827.34    48.91 o
  -6   6   3   889.55   860.03    29.48 o
  -5   6   3   927.07   956.36    16.29 o
  -4   6   3    13.94    18.95     4.02 o
  -3   6   3  2251.95  2251.10    36.00 o
  -2   6   3  2598.12  2648.07    36.41 o
  -1   6   3  5776.20  5558.12    59.95 o
   0   6   3   534.95   515.32     7.24 o
   3   6   3  4624.29  4503.09    49.86 o
   4   6   3  2538.33  2488.37    33.38 o
   5   6   3   781.13   784.23    14.62 o
  -6   7   3    44.13    48.12     8.92 o
  -5   7   3  4008.04  3937.50    50.21 o
  -4   7   3  1014.17  1010.46    16.13 o
  -3   7   3  5512.49  5546.48    61.82 o
  -2   7   3     9.69     8.29     3.42 <
   1   7   3  3817.16  3773.69    39.92 o
   3   7   3    13.15    18.13     2.94 o
   4   7   3   165.48   171.12     6.64 o
   5   7   3  1998.16  1910.38    52.20 o
  -6   8   3  1601.88  1567.00    33.69 o
  -5   8   3    76.79    78.30     6.39 o
  -4   8   3     0.33     6.64     4.59 <
  -3   8   3   579.44   585.46     9.90 o
  -2   8   3  3990.31  3942.05    48.78 o
  -1   8   3  6452.16  6119.00    80.07 o
   0   8   3  4638.16  4518.75    46.38 o
   1   8   3   210.46   218.54     4.46 o
   2   8   3  1197.94  1188.85    14.96 o
   3   8   3  3354.54  3329.83    36.51 o
   4   8   3  1447.85  1457.35    21.67 o
   5   8   3  1322.40  1194.71    35.78 o
  -6   9   3   412.77   412.95    30.43 o
  -5   9   3   438.01   434.40    10.72 o
  -4   9   3  3957.24  3887.77    49.00 o
  -3   9   3   362.08   374.22     7.50 o
  -2   9   3  2372.94  2349.87    26.67 o
  -1   9   3  3985.52  3850.78    43.88 o
   0   9   3   422.27   437.05     6.49 o
   1   9   3  7952.65  7539.46    71.62 o
   2   9   3   617.23   627.76     9.49 o
   3   9   3  1744.56  1704.75    24.58 o
   4   9   3  1205.70  1216.41    17.91 o
  -5  10   3   335.13   350.85    11.39 o
  -4  10   3    50.44    55.27     5.09 o
  -3  10   3   646.89   636.80     9.43 o
  -2  10   3  1659.39  1624.67    19.74 o
  -1  10   3  5442.52  5230.97    50.84 o
   0  10   3  2308.07  2238.35    37.55 o
   1  10   3   105.47   113.38     4.56 o
   2  10   3   304.90   320.44    10.35 o
   3  10   3  2054.22  2075.27    26.45 o
   4  10   3  1538.29  1475.29    22.94 o
  -5  11   3  1457.01  1439.73    54.64 o
  -4  11   3   261.65   274.03     8.73 o
  -3  11   3  1831.09  1829.77    21.26 o
  -2  11   3    46.26    39.39     4.84 o
  -1  11   3    52.41    57.23     6.07 o
   0  11   3  4466.57  4395.43    78.27 o
   1  11   3   469.17   478.65    14.30 o
   2  11   3  3494.15  3436.29    40.15 o
   3  11   3    26.63    26.86     4.90 o
   4  11   3    11.49    11.55     6.07 <
   5  11   3   597.43   575.27    32.36 o
  -4  12   3     0.42     1.39     9.74 <
  -3  12   3   205.80   201.21     9.97 o
  -2  12   3  1198.95  1140.29    20.15 o
  -1  12   3   651.87   655.60    14.46 o
   0  12   3   124.87   120.69     9.87 o
   1  12   3    76.10    74.72     7.43 o
   2  12   3    97.58    97.79     4.71 o
   3  12   3   649.54   647.12    14.65 o
   4  12   3   588.66   552.91    28.47 o
  -3  13   3     0.44     7.47    11.48 <
  -2  13   3   388.91   385.74    19.27 o
  -1  13   3   498.18   501.94    13.54 o
   0  13   3    72.25    81.62     9.55 o
   1  13   3  1414.39  1434.51    27.46 o
   2  13   3    90.85    94.34     8.89 o
   3  13   3   615.97   592.29    23.89 o
  -3  14   3    14.70    21.83    15.91 <
  -2  14   3   184.04   180.80    15.56 o
  -1  14   3    72.87    68.43    10.79 o
   0  14   3    14.75    17.21     7.75 <
   1  14   3     2.81    13.95    10.25 <
   2  14   3    37.47    42.11    11.29 o
  -2  15   3   172.55   164.13    21.54 o
  -1  15   3   113.10   134.36    21.70 o
   0  15   3   227.89   233.03    15.00 o
   1  15   3   391.42   363.59    18.67 o
   2  15   3   278.34   271.94    17.40 o
  -6   0   4   648.12   640.47    17.08 o
  -5   0   4   461.98   474.92    12.27 o
  -4   0   4  3118.93  3275.23    49.76 o
  -3   0   4  1732.02  1744.77    32.21 o
  -1   0   4  2384.18  2440.70    36.03 o
   1   0   4   105.75    93.58     4.24 o
   2   0   4    89.64    88.96     6.45 o
   4   0   4  2715.26  2692.49    50.36 o
   5   0   4  2525.59  2670.19    51.22 o
   6   0   4    92.27    98.07    16.99 o
  -6   1   4  2194.04  2129.40    35.81 o
  -5   1   4  2474.96  2541.81    32.87 o
  -4   1   4  3751.33  3755.05    46.13 o
  -3   1   4  1866.19  1881.88    22.05 o
  -1   1   4  2356.73  2347.85    30.88 o
   2   1   4  2783.75  2928.78    42.90 o
   3   1   4    26.16    32.36     3.95 o
   4   1   4   280.74   292.32     7.97 o
   5   1   4  3433.05  3317.34    53.18 o
  -7   2   4   808.37   811.62    38.69 o
  -6   2   4  1272.98  1267.06    18.51 o
  -5   2   4   110.77   121.26     4.33 o
  -4   2   4   162.78   172.73     4.49 o
  -3   2   4  9988.49  9422.20   108.86 o
  -2   2   4   411.95   419.02     7.56 o
   2   2   4  6396.07  6157.95   102.63 o
   3   2   4   652.02   652.78    12.40 o
   4   2   4  6852.33  6581.46    86.87 o
   5   2   4   181.47   170.87     9.11 o
   6   2   4   102.22   106.30    10.53 o
  -7   3   4    64.53    42.39    17.53 <
  -6   3   4   885.12   900.84    19.55 o
  -5   3   4  1798.64  1785.04    23.03 o
  -4   3   4  4400.46  4450.45    59.73 o
  -3   3   4  1204.22  1232.96    17.37 o
  -1   3   4  1625.40  1681.90    19.80 o
   0   3   4  4599.42  4441.02    42.96 o
   2   3   4  4406.65  4233.46    62.58 o
   3   3   4   352.53   367.01     7.43 o
   4   3   4   148.15   153.66     5.63 o
   5   3   4  1799.62  1733.91    25.18 o
  -6   4   4    15.17    16.58     6.93 <
  -5   4   4   355.74   380.20     9.36 o
  -4   4   4   667.29   711.02    13.86 o
  -3   4   4     5.78     8.64     3.67 <
  -1   4   4   138.82   150.18     3.83 o
   0   4   4  3126.72  2957.89    30.81 o
   1   4   4  4162.77  4002.99    41.73 o
   2   4   4  1281.57  1344.57    18.70 o
   3   4   4  2984.13  3001.73    35.27 o
   4   4   4    76.09    84.56     4.59 o
   5   4   4  1733.66  1684.88    29.48 o
   6   4   4   356.83   318.73    18.29 o
  -6   5   4   146.89   136.32     9.02 o
  -5   5   4   671.19   709.38    13.32 o
  -4   5   4   323.30   323.32     9.05 o
  -3   5   4  2637.04  2666.29    41.92 o
  -2   5   4   296.12   291.53     5.25 o
  -1   5   4   441.63   450.88     7.75 o
   1   5   4  5195.66  5131.95    61.18 o
   2   5   4   119.80   126.70     3.95 o
   3   5   4   234.26   250.24     6.30 o
   5   5   4    73.06    75.07     9.59 o
   6   5   4   371.62   320.63    23.57 o
  -6   6   4   315.10   322.12    14.84 o
  -5   6   4   265.30   272.39     8.54 o
  -3   6   4  6158.73  6044.75    88.74 o
  -2   6   4     5.87     9.36     1.93 o
  -1   6   4  4709.43  4621.47    47.71 o
   0   6   4   230.91   226.77     4.59 o
   1   6   4   152.77   155.18     5.25 o
   2   6   4  4022.79  4018.96    48.31 o
   4   6   4  1626.12  1590.10    20.34 o
   5   6   4    40.52    42.93     9.24 o
  -6   7   4    19.63    11.71    11.64 <
  -5   7   4   152.74   168.37     7.40 o
  -4   7   4    11.55    11.04     4.30 <
  -3   7   4   129.80   134.11     6.64 o
  -2   7   4    66.58    71.50     3.99 o
  -1   7   4    95.27   100.70     3.54 o
   0   7   4   195.53   201.05     4.21 o
   2   7   4   513.07   511.75     8.67 o
   3   7   4    89.33    97.63     4.59 o
   4   7   4    65.42    69.73     5.38 o
   5   7   4    12.20    16.29     9.30 <
  -6   8   4   278.41   300.92    17.27 o
  -5   8   4   212.10   225.28     8.23 o
  -4   8   4   678.12   672.24    12.53 o
  -3   8   4    91.69    99.05     5.85 o
  -2   8   4  1857.91  1828.85    24.96 o
  -1   8   4   898.28   879.23    13.10 o
   0   8   4   912.78   946.68    11.17 o
   1   8   4   300.96   310.89     5.54 o
   2   8   4    42.52    40.56     3.57 o
   3   8   4   404.50   414.59     7.78 o
   4   8   4   221.38   217.02     8.13 o
   5   8   4   361.94   354.77    17.37 o
  -5   9   4   105.23   101.87     9.14 o
  -4   9   4   339.00   344.77     8.86 o
  -3   9   4    43.49    51.12     4.30 o
  -2   9   4    46.41    56.79     4.52 o
  -1   9   4    49.47    48.69     3.04 o
   0   9   4   899.53   936.91    11.83 o
   1   9   4   162.28   168.27     4.78 o
   2   9   4   184.77   182.13     5.22 o
   3   9   4    15.84    18.60     3.70 o
   4   9   4   110.20   119.05     5.50 o
  -5  10   4   675.41   677.90    22.71 o
  -4  10   4   974.85   995.53    15.34 o
  -3  10   4     1.24     2.63     4.30 <
  -2  10   4  2047.15  2094.63    26.89 o
  -1  10   4   213.14   223.86     5.88 o
   0  10   4   390.62   402.54     6.90 o
   1  10   4   132.40   142.52     4.59 o
   2  10   4    17.23    19.20     3.67 o
   3  10   4  1953.45  1971.56    23.63 o
   4  10   4     0.96     5.50     6.39 <
  -5  11   4   575.96   553.09    30.47 o
  -4  11   4    90.51    99.40     6.68 o
  -3  11   4   648.30   649.17    11.01 o
  -2  11   4   335.77   340.66     8.29 o
  -1  11   4   478.54   485.80     8.67 o
   0  11   4   696.85   698.24    12.05 o
   1  11   4   769.02   739.88    10.53 o
   2  11   4    35.16    32.68     4.68 o
   3  11   4     2.01     0.28     5.44 <
   4  11   4   208.20   207.66    12.15 o
  -4  12   4     7.43    10.95     9.87 <
  -3  12   4  2549.84  2515.30    37.46 o
  -2  12   4   697.91   664.07    14.81 o
  -1  12   4  3928.60  3955.63    54.48 o
   0  12   4    13.43    24.96     6.96 o
   1  12   4    17.52    17.34     6.80 <
   2  12   4  1992.20  1975.17    30.78 o
   3  12   4   707.02   683.44    19.61 o
  -3  13   4   359.55   329.68    24.11 o
  -2  13   4     0.07    13.73    10.76 <
  -1  13   4   129.07   130.18     8.19 o
   0  13   4  1598.88  1555.30    32.62 o
   1  13   4   854.83   831.43    21.35 o
   2  13   4   523.08   476.73    14.93 o
   3  13   4    90.41   101.33     9.33 o
  -3  14   4   123.64   128.92    19.27 o
  -2  14   4  2736.87  2612.36    64.41 o
  -1  14   4   581.67   576.19    17.46 o
   0  14   4   626.75   637.18    18.32 o
   1  14   4   831.29   777.14    26.92 o
   2  14   4   250.91   245.88    12.62 o
   3  14   4  1829.54  1739.29    57.17 o
   0  15   4   828.70   815.55    38.63 o
   1  15   4  1223.45  1147.79    52.20 o
   2  15   4  1149.71  1188.98    44.58 o
  -6   1   5   115.79   107.03     5.73 o
  -5   1   5   928.09   935.54    14.24 o
  -4   1   5   530.02   513.77     8.67 o
  -3   1   5   597.75   585.33     9.08 o
  -2   1   5  1322.87  1361.24    21.70 o
  -1   1   5  4537.33  4377.91    56.50 o
   1   1   5    77.52    73.84     3.23 o
   2   1   5   401.96   389.79     8.67 o
   3   1   5   787.64   804.76    13.51 o
   4   1   5    15.26    16.51     5.88 <
   5   1   5   923.97   890.53    23.19 o
   6   1   5   277.26   261.41    25.09 o
  -6   2   5    40.38    43.53     7.43 o
  -5   2   5   172.46   177.92     6.64 o
  -3   2   5  1734.54  1795.73    21.80 o
  -2   2   5  3209.10  3298.92    39.92 o
  -1   2   5  2217.37  2236.99    27.59 o
   1   2   5   788.16   750.41    11.42 o
   2   2   5   622.14   614.06    10.76 o
   3   2   5  2526.22  2591.22    36.29 o
   4   2   5  1260.45  1259.78    21.61 o
   5   2   5   195.98   192.41     9.81 o
   6   2   5    72.04    76.40    18.70 o
  -6   3   5   935.23   947.19    20.63 o
  -5   3   5    68.38    73.46     6.14 o
  -4   3   5  1539.74  1621.38    32.17 o
  -3   3   5  1641.36  1679.69    19.74 o
  -2   3   5  2927.24  2963.55    34.01 o
  -1   3   5  3986.13  3858.28    47.14 o
   0   3   5  1113.91  1143.52    16.04 o
   1   3   5  5590.83  5236.07    62.32 o
   2   3   5     0.29     4.59     2.63 <
   3   3   5    48.76    55.14     4.14 o
   4   3   5  2131.74  2153.16    25.78 o
   5   3   5   100.61   104.27     7.02 o
   6   3   5   792.65   860.72    41.76 o
  -6   4   5   375.47   400.23    13.10 o
  -5   4   5    50.20    54.48     5.25 o
  -4   4   5   955.87   996.76    19.93 o
  -3   4   5  2495.00  2503.05    32.08 o
  -2   4   5  2125.65  2170.59    23.66 o
  -1   4   5  3503.73  3446.73    46.03 o
   0   4   5   340.76   359.92     7.09 o
   1   4   5   373.11   397.57     7.69 o
   2   4   5  3358.75  3264.66    35.40 o
   3   4   5  5937.96  5678.72    63.53 o
   4   4   5   783.81   796.28    12.37 o
   5   4   5   110.35   109.21     6.99 o
  -6   5   5   274.06   283.49    11.71 o
  -5   5   5  2490.92  2512.92    34.10 o
  -4   5   5   190.96   203.04     7.62 o
  -3   5   5  2205.59  2270.37    29.48 o
  -2   5   5  2598.92  2632.63    28.28 o
  -1   5   5   429.53   438.92     8.89 o
   1   5   5   694.35   717.07    10.98 o
   2   5   5  3078.62  3035.24    33.25 o
   3   5   5   110.81   120.91     4.75 o
   4   5   5    78.90    92.25     5.19 o
   5   5   5  2853.83  2761.20    45.90 o
  -6   6   5   616.06   614.82    35.31 o
  -5   6   5     3.59     6.39     8.10 <
  -4   6   5  1199.74  1217.99    20.82 o
  -3   6   5  2412.58  2506.98    40.21 o
  -2   6   5  3019.24  3071.14    30.91 o
  -1   6   5  1329.20  1335.52    20.50 o
   1   6   5  1329.52  1365.48    19.33 o
   2   6   5  3609.83  3600.23    38.66 o
   3   6   5  2878.96  2883.00    32.33 o
   4   6   5  1337.47  1314.32    18.00 o
   5   6   5     5.05    12.21     6.20 <
  -5   7   5  1429.59  1385.92    26.73 o
  -4   7   5  3477.55  3460.65    48.85 o
   0   7   5  2733.34  2755.16    30.24 o
   1   7   5  7444.66  7077.29    72.35 o
   2   7   5   195.37   196.68     4.90 o
   3   7   5   246.69   260.65     6.96 o
   4   7   5  2173.52  2153.19    28.19 o
   5   7   5   641.10   652.53    19.17 o
  -5   8   5    29.25    27.93     7.56 o
  -4   8   5  1410.71  1453.11    21.64 o
  -3   8   5  2141.91  2141.64    31.86 o
  -2   8   5  5089.54  5026.04    48.59 o
  -1   8   5  2364.77  2408.93    25.53 o
   0   8   5   440.72   469.77     8.51 o
   1   8   5   590.62   605.45     9.90 o
   2   8   5  2508.57  2521.24    30.50 o
   3   8   5  1648.94  1635.02    18.22 o
   4   8   5  1339.38  1330.14    18.82 o
   5   8   5   177.27   182.70    16.32 o
  -5   9   5  3147.20  3032.61    56.28 o
  -4   9   5   779.24   792.11    14.17 o
  -3   9   5  1174.33  1231.37    21.45 o
  -2   9   5  2106.07  2051.48    24.04 o
  -1   9   5   138.65   137.93     4.05 o
   0   9   5  9607.06  9024.34    91.97 o
   1   9   5   377.90   372.20     7.02 o
   2   9   5  2120.14  2139.77    28.76 o
   3   9   5   764.93   772.55    11.90 o
   4   9   5   433.86   452.30     9.52 o
  -5  10   5    28.11    27.11    10.19 <
  -4  10   5   584.63   566.07    11.74 o
  -3  10   5  2314.07  2283.97    37.01 o
  -2  10   5  2320.57  2289.79    34.67 o
  -1  10   5   960.18   970.69    12.91 o
   0  10   5     0.80     5.95     2.97 <
   1  10   5  1065.22  1078.89    14.39 o
   2  10   5   826.84   844.12    11.64 o
   3  10   5  1511.53  1503.92    17.78 o
   4  10   5   925.47   974.87    27.62 o
  -5  11   5   503.88   492.73    29.86 o
  -4  11   5  1430.26  1427.58    35.75 o
  -3  11   5    31.72    33.28     5.22 o
  -2  11   5    96.14   104.02     7.94 o
  -1  11   5  4129.76  4043.92    46.60 o
   0  11   5   470.55   488.08     7.85 o
   1  11   5  2925.78  2967.69    30.69 o
   2  11   5     2.46     9.08     3.76 <
   3  11   5   166.93   156.47     8.13 o
   4  11   5   781.92   713.87    30.56 o
  -4  12   5   626.56   581.69    31.98 o
  -3  12   5   252.43   257.90     9.21 o
  -2  12   5   532.99   515.45    16.07 o
  -1  12   5   284.98   281.43     7.05 o
   0  12   5     3.14     5.44     4.08 <
   1  12   5    41.36    48.56     4.97 o
   2  12   5   787.67   810.08    16.93 o
   3  12   5   700.21   714.82    20.41 o
  -3  13   5   143.30   142.27    18.95 o
  -2  13   5   267.88   253.09    16.32 o
  -1  13   5    92.47   100.98     7.50 o
   0  13   5  1535.94  1528.34    32.43 o
   1  13   5    13.86    18.00     6.80 <
   2  13   5   788.03   781.57    21.48 o
   3  13   5    45.13    35.81     8.61 o
   0  14   5    41.58    54.89     9.05 o
   1  14   5   166.46   159.60    11.01 o
   2  14   5     2.66    -5.82     8.95 <
   1  15   5   240.96   282.76    27.30 o
   2  15   5    47.83    40.37    14.01 <
  -6   0   6    92.33    93.93     8.38 o
  -5   0   6  2380.18  2433.33    34.67 o
  -4   0   6   959.95   978.32    18.19 o
  -3   0   6  7930.94  7750.29    98.99 o
  -2   0   6   560.67   560.40    15.91 o
  -1   0   6 10303.90  9557.95   155.78 o
   1   0   6   311.43   326.20    11.93 o
   3   0   6  1175.75  1131.28    20.78 o
   5   0   6    14.43    38.50    16.51 <
  -6   1   6  1473.82  1459.53    26.38 o
  -5   1   6  1967.94  1943.16    24.08 o
  -4   1   6  1453.96  1460.86    17.53 o
  -3   1   6   731.96   736.59    10.85 o
  -2   1   6  1649.65  1737.55    24.64 o
  -1   1   6  6040.00  5671.25    72.89 o
   0   1   6  5454.39  5142.39    56.15 o
   1   1   6  6882.03  6580.83    84.37 o
   3   1   6   822.42   842.22    13.70 o
   4   1   6  2717.63  2810.37    41.35 o
   5   1   6  2714.16  2832.13    67.13 o
   6   1   6   922.99   999.58    44.07 o
  -6   2   6   119.28   121.61    10.09 o
  -5   2   6    97.21   101.14     6.71 o
  -4   2   6  2215.02  2239.18    27.24 o
  -3   2   6  2259.60  2315.39    27.56 o
  -2   2   6  8418.92  8057.89   102.53 o
  -1   2   6   993.59  1037.92    14.55 o
   0   2   6  1984.03  2010.70    22.24 o
   2   2   6  2106.45  2131.17    27.52 o
   3   2   6  4779.36  4746.44    58.65 o
   4   2   6   159.75   172.04     6.77 o
   5   2   6    87.49   111.26    10.85 o
   6   2   6  1094.67  1155.54    49.29 o
  -6   3   6  2153.73  2037.62    49.64 o
  -5   3   6  1123.02  1159.65    20.37 o
  -4   3   6   398.65   391.24    11.17 o
  -3   3   6    81.19    85.26     3.92 o
  -2   3   6  2780.03  2809.76    28.73 o
  -1   3   6  3293.40  3232.71    32.59 o
   0   3   6  6666.28  6277.69    68.59 o
   1   3   6  6541.01  6153.33    73.08 o
   2   3   6    17.31    24.01     2.94 o
   3   3   6   340.40   333.29     7.88 o
   4   3   6  1129.46  1143.27    16.23 o
   5   3   6  1277.54  1322.74    31.13 o
   6   3   6   861.81   973.44    44.32 o
  -6   4   6   508.66   537.34    20.53 o
  -5   4   6   486.15   523.77    12.59 o
  -4   4   6    72.89    71.75     5.41 o
  -3   4   6  5410.39  5274.44    59.06 o
  -2   4   6   500.42   507.10     7.78 o
  -1   4   6   838.92   853.70    11.48 o
   0   4   6  2869.94  2790.94    30.66 o
   1   4   6   191.38   196.68     5.95 o
   2   4   6  4470.02  4480.31    47.74 o
   4   4   6  1594.40  1614.42    20.85 o
   5   4   6   139.14   141.79    11.58 o
  -6   5   6   708.47   706.06    24.45 o
  -5   5   6   321.42   327.53    11.23 o
  -4   5   6   352.51   358.60    11.20 o
  -3   5   6   357.13   359.83     6.99 o
  -2   5   6   735.71   780.88    10.00 o
  -1   5   6  2247.41  2291.56    32.87 o
   1   5   6   269.81   267.96     6.01 o
   2   5   6   256.59   274.86     6.36 o
   3   5   6   667.75   696.82    11.20 o
   4   5   6     8.33    15.00     5.00 o
   5   5   6   943.86   944.84    24.99 o
  -5   6   6     2.64    -3.23     8.16 <
  -4   6   6  1405.43  1420.21    23.63 o
  -3   6   6    59.80    61.69     4.08 o
  -2   6   6  3647.00  3638.22    37.11 o
  -1   6   6  1187.65  1215.71    17.81 o
   0   6   6  2101.19  2155.72    23.19 o
   1   6   6  2560.30  2612.13    26.16 o
   2   6   6     7.72    10.72     3.80 <
   3   6   6  1073.47  1116.41    15.44 o
   4   6   6    39.72    53.28     5.54 o
   5   6   6   445.82   455.69    14.39 o
  -5   7   6    19.70    33.12     8.98 o
  -4   7   6    10.73    10.91     6.20 <
  -3   7   6    29.07    29.80     5.76 o
  -2   7   6  1135.02  1170.54    14.36 o
   0   7   6   501.96   513.08     8.00 o
   1   7   6    80.60    78.17     3.73 o
   2   7   6   197.59   192.03     6.55 o
   3   7   6    29.47    32.59     4.11 o
   4   7   6    26.36    40.11     5.66 o
   5   7   6    72.90    82.25    10.35 o
  -5   8   6   652.91   649.43    18.57 o
  -4   8   6   220.72   244.04     9.87 o
  -3   8   6   633.92   603.05    12.97 o
  -2   8   6   308.67   308.20     6.49 o
  -1   8   6   560.97   590.17     8.35 o
   0   8   6   270.99   287.92     5.95 o
   1   8   6   482.84   481.38     7.85 o
   2   8   6   640.14   649.81    10.98 o
   3   8   6   240.41   242.05     6.30 o
   4   8   6   378.51   365.40     8.29 o
   5   8   6     1.15     1.04    10.12 <
  -5   9   6   132.80   137.68    12.81 o
  -4   9   6   196.63   218.73    10.03 o
  -3   9   6    14.69    17.24     6.04 <
  -2   9   6    82.24    89.50     3.83 o
  -1   9   6   156.73   165.30     4.37 o
   0   9   6   491.65   496.75     8.64 o
   1   9   6   148.13   141.48     4.62 o
   3   9   6     6.32     8.16     4.27 <
   4   9   6   227.86   211.01     8.83 o
  -5  10   6   390.17   365.71    26.70 o
  -4  10   6    42.80    48.21     6.96 o
  -3  10   6  1182.89  1225.87    22.65 o
  -2  10   6    29.46    30.31     4.87 o
  -1  10   6  1069.73  1117.10    12.81 o
   0  10   6   340.80   365.21     7.09 o
   1  10   6    27.03    34.55     3.61 o
   2  10   6  1039.11  1063.23    14.55 o
   3  10   6    49.60    55.08     5.54 o
   4  10   6   482.27   474.61    15.12 o
  -4  11   6   491.95   525.13    20.50 o
  -3  11   6    45.02    48.81     6.39 o
  -2  11   6   101.44    99.56     5.95 o
  -1  11   6   776.64   770.28    10.38 o
   0  11   6   487.70   498.93     8.51 o
   1  11   6    50.12    58.62     3.95 o
   2  11   6   177.88   175.07     6.36 o
   3  11   6   249.03   246.35     8.98 o
   4  11   6   272.60   266.35    18.89 o
  -4  12   6  2032.99  1867.67    67.23 o
  -3  12   6   370.42   347.74    23.09 o
  -2  12   6  2368.83  2257.33    43.59 o
  -1  12   6     8.80    12.56     4.40 <
   0  12   6    90.57    99.31     6.30 o
   1  12   6  1531.20  1577.19    25.37 o
   2  12   6   249.94   257.83     8.07 o
   3  12   6  1769.98  1708.54    40.27 o
  -1  13   6   876.58   899.61    21.92 o
   0  13   6   905.41   913.68    19.20 o
   1  13   6   467.99   444.80    15.69 o
   2  13   6     0.70     2.63     8.38 <
   0  14   6   460.87   454.90    28.54 o
   1  14   6    86.76    79.72    12.50 o
   2  14   6  1468.12  1403.98    49.04 o
   1  15   6   517.88   454.67    33.38 o
  -5   1   7   559.04   580.24    10.12 o
  -4   1   7   589.00   618.84    10.16 o
  -3   1   7   209.33   210.32     5.16 o
  -2   1   7   222.08   215.79     5.25 o
  -1   1   7  1394.64  1405.50    17.84 o
   0   1   7   142.97   136.95     3.67 o
   1   1   7   565.17   556.58    12.53 o
   2   1   7  2569.37  2544.84    30.47 o
   3   1   7    49.18    49.29     4.78 o
   4   1   7   538.88   526.52    10.22 o
   5   1   7    95.97   101.87     9.81 o
   6   1   7   254.69   297.89    16.77 o
  -6   2   7     0.45     3.16     8.64 <
  -5   2   7     4.52    12.02     4.37 <
  -4   2   7   853.65   847.15    11.93 o
  -3   2   7  1778.14  1763.43    22.30 o
  -2   2   7  1016.39  1020.01    15.15 o
   0   2   7   101.95   101.46     3.64 o
   1   2   7   555.37   547.88     9.24 o
   2   2   7  2261.14  2235.73    25.47 o
   3   2   7   718.49   719.82    13.45 o
   4   2   7   180.80   200.70     7.24 o
   5   2   7    20.72    19.55     7.69 <
   6   2   7    13.60    30.47    12.21 <
  -6   3   7     4.14     6.01     9.17 <
  -5   3   7  1472.58  1456.28    21.86 o
  -4   3   7   325.10   326.30     7.85 o
  -3   3   7   387.21   382.17     7.28 o
  -2   3   7  2818.87  2890.31    29.71 o
  -1   3   7   316.91   315.60     6.55 o
   1   3   7  1555.33  1538.85    16.83 o
   2   3   7    30.60    34.86     3.70 o
   3   3   7  2798.49  2824.92    30.50 o
   4   3   7   184.82   180.99     7.40 o
   5   3   7   644.32   665.72    17.34 o
  -6   4   7     5.02    15.38    16.67 <
  -5   4   7    84.07    83.74     7.85 o
  -4   4   7  1548.23  1597.66    22.94 o
  -3   4   7  1248.17  1248.74    18.70 o
  -2   4   7  2838.26  2797.17    30.85 o
  -1   4   7   730.72   746.49    12.31 o
   0   4   7   868.66   871.99    12.21 o
   1   4   7  2639.68  2568.48    27.46 o
   2   4   7  2723.17  2640.67    30.28 o
   3   4   7   690.65   697.86    10.63 o
   4   4   7   152.36   162.17     8.48 o
   5   4   7    76.29   102.18    11.48 o
  -5   5   7   246.68   257.01    10.63 o
  -4   5   7  1102.67  1134.60    19.61 o
  -3   5   7  1774.12  1798.23    21.61 o
  -2   5   7  1314.09  1317.61    18.63 o
   0   5   7   751.54   762.21    12.02 o
   1   5   7  3955.56  3938.07    42.65 o
   2   5   7   773.95   809.32    14.27 o
   3   5   7   163.68   166.28     5.50 o
   4   5   7  3434.33  3373.74    48.97 o
   5   5   7   408.80   368.21    20.47 o
  -5   6   7   596.05   589.03    18.70 o
  -4   6   7  1064.44  1135.71    26.48 o
  -3   6   7  2545.41  2513.14    28.73 o
  -2   6   7  1181.90  1204.07    17.31 o
  -1   6   7   161.06   168.78     6.01 o
   0   6   7   952.77   989.77    12.78 o
   1   6   7  3186.16  3103.19    32.59 o
   2   6   7  2268.63  2280.90    34.01 o
   3   6   7  1036.65  1015.11    14.87 o
   4   6   7    87.64    87.89     7.02 o
   5   6   7   126.79   122.68    13.60 o
  -5   7   7  2471.25  2327.09    46.92 o
  -4   7   7    10.39    13.00     7.91 <
  -3   7   7    58.02    63.59     4.49 o
  -2   7   7  3607.29  3505.54    38.41 o
  -1   7   7  1879.28  1894.72    21.20 o
   0   7   7  6940.64  6758.59    66.18 o
   1   7   7    27.02    30.75     3.51 o
   2   7   7   730.30   737.09    13.48 o
   3   7   7  2236.62  2226.49    31.00 o
   4   7   7   904.61   901.06    15.22 o
   5   7   7  2226.90  2103.61    71.05 o
  -5   8   7   869.93   855.00    27.56 o
  -4   8   7  2883.95  2900.37    47.58 o
  -3   8   7  2303.15  2340.51    39.10 o
  -2   8   7   519.90   542.59     9.43 o
   0   8   7   807.76   813.68    11.36 o
   1   8   7  2371.91  2385.49    25.94 o
   2   8   7  1826.12  1819.17    23.92 o
   3   8   7  2939.71  2899.45    41.98 o
   4   8   7    84.95    72.73     7.43 o
   5   8   7    97.33    97.03    15.69 o
  -5   9   7   344.75   348.22    17.56 o
  -4   9   7   555.18   566.07    15.34 o
  -3   9   7   708.37   770.94    17.43 o
  -2   9   7    30.80    34.51     3.95 o
  -1   9   7  5187.31  5090.23    48.06 o
   0   9   7   311.61   308.45     6.58 o
   1   9   7  2291.48  2369.23    25.85 o
   2   9   7   668.77   686.38    11.07 o
   3   9   7    20.49    20.28     6.14 o
   4   9   7  1968.54  1943.98    39.64 o
  -5  10   7   771.60   739.37    37.68 o
  -4  10   7  1551.28  1569.41    39.83 o
  -3  10   7  1666.71  1695.38    29.48 o
  -2  10   7   412.76   429.11     8.86 o
  -1  10   7    28.55    29.96     3.45 o
   0  10   7   459.44   478.62     8.13 o
   1  10   7  1416.96  1474.85    17.53 o
   2  10   7  2102.14  2107.51    23.95 o
   3  10   7  1005.78  1023.11    18.19 o
   4  10   7   280.73   281.21    12.91 o
  -4  11   7     5.33     0.82    10.82 <
  -3  11   7     0.16     6.93     8.16 <
  -2  11   7  1525.90  1507.75    23.19 o
  -1  11   7   191.37   198.33     5.22 o
   0  11   7  2752.06  2783.82    30.97 o
   1  11   7    12.12    17.62     4.27 o
   2  11   7   512.41   525.70    10.53 o
   3  11   7   786.29   768.57    24.49 o
  -2  12   7   139.26   172.83    18.13 o
  -1  12   7   126.59   124.01     6.83 o
   0  12   7   516.95   524.12    10.72 o
   1  12   7   726.86   750.66    15.09 o
   2  12   7   323.29   331.86    11.90 o
   0  13   7    94.46    83.71    11.17 o
   1  13   7   532.99   555.97    22.34 o
   2  13   7   100.97   100.51    13.98 o
   1  14   7    36.97    52.04    20.18 <
   2  14   7   209.58   207.03    16.86 o
  -5   0   8   686.42   709.22    18.00 o
  -4   0   8  5901.54  5868.41    77.89 o
  -3   0   8  1819.75  1819.46    27.43 o
  -2   0   8  5297.06  5214.87    68.97 o
  -1   0   8  5005.37  4874.88    71.88 o
   0   0   8  2206.17  2099.38    22.11 o
   2   0   8   666.29   642.59    17.78 o
   3   0   8  2784.32  2850.23    40.02 o
   4   0   8    62.24    73.05    11.01 o
   5   0   8    79.56    72.42    15.63 o
  -5   1   8   670.58   702.48    13.29 o
  -4   1   8    94.33    96.08     4.59 o
  -2   1   8  4007.89  4016.84    45.78 o
  -1   1   8  3593.91  3462.39    39.89 o
   0   1   8  1884.09  1902.47    20.66 o
   2   1   8   512.66   542.02    10.60 o
   3   1   8  2592.87  2529.59    33.47 o
   4   1   8  1336.18  1376.49    30.09 o
   5   1   8   899.89   944.81    27.49 o
   6   1   8   227.69   228.73    22.81 o
  -5   2   8  3609.50  3606.14    50.05 o
  -4   2   8   727.91   713.93     9.87 o
  -3   2   8  5197.83  5056.63    53.31 o
  -2   2   8    68.76    67.42     3.83 o
  -1   2   8    94.61    93.45     4.24 o
   0   2   8  5439.75  5209.56    51.03 o
   1   2   8  1172.16  1204.14    16.51 o
   2   2   8  8465.17  7923.50   102.25 o
   5   2   8   841.99   890.37    26.70 o
  -5   3   8   187.60   179.35     8.61 o
  -4   3   8     5.84    13.16     3.89 o
  -2   3   8  4051.69  4019.88    38.50 o
  -1   3   8  5499.80  5250.43    58.81 o
   0   3   8  1252.44  1254.50    14.20 o
   1   3   8   380.54   396.34     7.28 o
   2   3   8   254.48   256.41     7.47 o
   3   3   8  1503.16  1503.35    18.57 o
   4   3   8   927.82   928.84    20.88 o
   5   3   8  1461.33  1475.67    38.15 o
  -6   4   8   436.30   410.86    21.89 o
  -5   4   8   101.66   106.33     9.43 o
  -4   4   8  2368.41  2405.01    39.80 o
  -3   4   8    58.74    63.90     5.13 o
  -2   4   8   748.04   751.23    10.50 o
  -1   4   8   702.36   694.73    12.27 o
   0   4   8    80.10    83.36     4.33 o
   1   4   8  3404.72  3423.28    35.56 o
   3   4   8  1556.05  1588.04    20.85 o
   4   4   8   619.43   617.35    16.51 o
   5   4   8    22.60    30.88    16.89 <
  -6   5   8   360.75   349.14    21.48 o
  -5   5   8    57.10    69.95     8.10 o
  -4   5   8   252.16   259.35     9.27 o
  -3   5   8   209.09   210.25     7.15 o
  -2   5   8  1774.25  1779.22    23.09 o
  -1   5   8  1118.88  1122.77    17.53 o
   0   5   8   522.73   527.41    10.03 o
   1   5   8   363.43   370.21     7.75 o
   2   5   8   363.23   379.70     9.65 o
   3   5   8   342.89   351.70     9.17 o
   4   5   8  1553.46  1560.52    25.72 o
   5   5   8   252.01   225.60    24.11 o
  -6   6   8    43.18    35.72    14.46 <
  -5   6   8  1206.69  1183.54    24.20 o
  -4   6   8   330.65   326.01    10.16 o
  -3   6   8  1367.94  1383.16    18.98 o
  -2   6   8    77.84    82.22     4.87 o
  -1   6   8   399.59   409.91     8.16 o
   0   6   8   708.74   761.07    12.53 o
   1   6   8   143.48   139.48     5.44 o
   2   6   8  2227.74  2335.22    35.24 o
   3   6   8    13.30    20.47     5.79 o
   4   6   8   402.22   410.89    14.08 o
  -5   7   8     0.57     7.18     8.86 <
  -4   7   8   212.91   224.36    11.33 o
  -3   7   8    24.70    28.92     4.78 o
  -2   7   8    43.15    50.21     4.81 o
  -1   7   8     4.11     6.64     3.57 <
   0   7   8    88.63    91.49     4.84 o
   1   7   8   177.58   189.25     6.07 o
   2   7   8    66.47    76.81     5.19 o
   3   7   8   555.99   567.49    15.56 o
   4   7   8    14.54    22.75     8.04 <
  -5   8   8   233.08   247.87    24.08 o
  -4   8   8   127.19   121.86     9.02 o
  -3   8   8   417.31   423.29     8.73 o
  -2   8   8   527.26   525.29    12.40 o
  -1   8   8   284.35   297.00     6.52 o
   0   8   8   382.36   378.18     7.59 o
   1   8   8   136.83   140.46     6.14 o
   2   8   8   137.71   143.12     6.39 o
   3   8   8   405.44   388.87    11.45 o
   4   8   8    19.58    19.30     9.30 <
  -4   9   8     0.41     7.91     8.10 <
  -3   9   8    17.60    14.68     6.49 <
  -2   9   8    95.75   101.01     5.44 o
  -1   9   8   180.34   179.57     5.60 o
   0   9   8   113.21   111.30     5.06 o
   1   9   8    42.22    41.10     4.37 o
   2   9   8     2.62     8.38     5.09 <
   3   9   8    98.09    99.84     9.05 o
   4   9   8    84.66    72.45    13.92 o
  -4  10   8  1109.21  1051.05    30.69 o
  -3  10   8    11.46    12.94     7.28 <
  -2  10   8   451.05   470.18     8.70 o
  -1  10   8    41.21    49.07     4.40 o
   0  10   8    59.88    66.37     4.90 o
   1  10   8   892.25   923.05    14.08 o
   2  10   8     5.41     5.31     5.47 <
   3  10   8   708.98   719.72    19.93 o
   4  10   8    80.50    72.61    19.52 o
  -4  11   8     0.55     3.67    16.45 <
  -2  11   8   127.86   138.03     8.32 o
  -1  11   8   317.10   338.51     8.95 o
   0  11   8   341.99   347.02     8.26 o
   1  11   8    54.81    69.95     5.98 o
   2  11   8   220.42   223.13     9.27 o
   3  11   8   309.90   335.09    25.09 o
  -2  12   8     6.06    21.70    15.06 <
  -1  12   8   315.33   324.65    12.81 o
   0  12   8   890.18   877.52    28.47 o
   1  12   8   269.17   260.21    12.37 o
   2  12   8  1421.45  1391.80    47.23 o
   0  13   8   597.68   544.62    32.24 o
   1  13   8    26.18    29.90    11.86 <
   2  13   8   158.77   159.04    15.09 o
   1  14   8  1451.69  1334.03    59.76 o
  -5   1   9   879.41   859.59    17.24 o
  -4   1   9   622.47   613.74    12.50 o
  -3   1   9   301.97   316.46     7.43 o
  -2   1   9  1823.97  1803.55    21.64 o
  -1   1   9    56.05    64.28     3.76 o
   0   1   9    12.83    20.66     3.16 o
   1   1   9   461.10   461.03    10.03 o
   2   1   9   120.16   123.38     6.87 o
   3   1   9   664.75   651.99    14.93 o
   4   1   9    63.21    66.44     8.79 o
   5   1   9   491.58   527.15    19.61 o
  -5   2   9   678.29   664.01    15.85 o
  -4   2   9   412.78   408.93     9.21 o
  -3   2   9   110.92   113.83     4.65 o
  -2   2   9    29.46    39.55     3.76 o
  -1   2   9   193.11   195.10     5.54 o
   0   2   9   276.56   268.53     5.54 o
   1   2   9  1072.37  1067.82    15.88 o
   2   2   9   214.90   218.67     7.37 o
   3   2   9    94.24    92.88     5.82 o
   4   2   9     1.95     5.98     7.12 <
   5   2   9     3.12     6.07    15.53 <
  -5   3   9    69.92    65.42    10.38 o
  -4   3   9   591.57   562.08    12.53 o
  -3   3   9  4334.62  4318.62    46.51 o
  -2   3   9   208.81   206.11     5.16 o
  -1   3   9  3223.21  3129.51    37.05 o
   0   3   9   215.58   217.02     4.84 o
   2   3   9  1420.64  1420.49    21.51 o
   3   3   9    58.85    62.32     7.85 o
   4   3   9  1625.51  1643.88    31.51 o
   5   3   9    34.24    40.53    16.96 <
  -5   4   9   489.51   453.16    22.94 o
  -4   4   9  1043.43  1047.19    20.60 o
  -3   4   9  1186.11  1192.78    17.24 o
  -1   4   9   277.72   276.66     7.24 o
   0   4   9  1385.17  1333.91    16.61 o
   1   4   9  1144.23  1131.34    14.77 o
   2   4   9   192.69   215.82     8.76 o
   3   4   9   343.91   362.68    12.59 o
   4   4   9    41.61    43.22     8.45 o
   5   4   9   281.98   245.24    23.89 o
  -5   5   9   806.53   752.37    32.24 o
  -4   5   9  1620.43  1617.81    33.72 o
  -3   5   9   432.25   430.44     9.27 o
  -2   5   9  5299.14  5131.89    51.57 o
  -1   5   9  1135.90  1145.42    15.03 o
   0   5   9  2607.52  2639.78    32.87 o
   1   5   9   385.95   384.92     8.35 o
   2   5   9   240.54   251.54     7.31 o
   3   5   9  3394.03  3242.42    62.39 o
   4   5   9   357.21   359.64    13.48 o
  -5   6   9   835.02   801.53    34.45 o
  -4   6   9  1595.74  1561.18    27.81 o
  -3   6   9   570.43   560.02    12.78 o
  -2   6   9   177.56   179.28     7.72 o
  -1   6   9  1049.15  1057.47    15.22 o
   0   6   9  1625.97  1629.55    22.43 o
   1   6   9  1588.66  1574.31    20.34 o
   2   6   9  1167.54  1183.35    19.52 o
   3   6   9    86.13    88.77     8.95 o
   4   6   9   106.50    90.42    11.55 o
  -5   7   9     1.99    -4.52    14.05 <
  -4   7   9    11.22    18.25     8.00 <
  -3   7   9  2725.88  2659.30    38.91 o
  -2   7   9   936.60   937.16    18.35 o
  -1   7   9  4045.94  4001.12    40.65 o
   0   7   9   343.57   330.09     7.91 o
   1   7   9   157.78   155.24     6.07 o
   2   7   9  2270.07  2292.17    31.98 o
   3   7   9   627.87   623.74    17.05 o
  -4   8   9  1772.02  1768.11    36.76 o
  -3   8   9   666.12   674.70    12.78 o
  -2   8   9     4.02    13.13     4.94 <
  -1   8   9    59.52    66.59     6.07 o
   0   8   9  2884.38  2936.31    38.56 o
   1   8   9  3369.80  3347.14    43.15 o
   2   8   9  2112.77  2020.73    32.40 o
   3   8   9   108.27   115.44     9.87 o
  -4   9   9   295.48   308.01    16.42 o
  -3   9   9    36.11    32.27     9.93 o
  -2   9   9  2956.09  2936.72    42.68 o
  -1   9   9   189.76   182.48     7.02 o
   0   9   9  1550.78  1598.45    23.38 o
   1   9   9   592.50   633.83    13.95 o
   2   9   9    33.60    37.27     6.58 o
   3   9   9  2239.65  2328.74    58.08 o
  -4  10   9  1125.83  1084.20    48.25 o
  -2  10   9    89.45    91.56     6.45 o
  -1  10   9   382.26   388.40    10.57 o
   0  10   9  1648.64  1690.29    22.46 o
   1  10   9  2476.35  2455.57    41.82 o
   2  10   9  1331.62  1327.90    29.93 o
   3  10   9   144.56   148.03    22.08 o
  -2  11   9    73.42    59.60    17.81 o
  -1  11   9  1681.64  1726.26    31.22 o
   0  11   9     6.33    11.83     7.18 <
   1  11   9   171.00   158.65    11.64 o
   2  11   9   983.77   946.74    42.74 o
   0  12   9   599.37   580.62    22.02 o
   1  12   9   531.72   493.87    21.20 o
   1  13   9   173.16   183.59    26.35 o
  -5   0  10  4188.34  4191.28   130.15 o
  -4   0  10   858.63   871.77    21.16 o
  -3   0  10  2686.34  2624.50    49.29 o
  -2   0  10  2644.27  2712.86    39.17 o
   0   0  10  7099.10  6737.33    80.77 o
   1   0  10   970.02   929.57    17.40 o
   2   0  10  4700.68  4559.37    69.79 o
   3   0  10     2.42     4.84     6.83 <
   4   0  10    87.45    78.77    13.89 o
  -5   1  10     4.22    -1.87     8.19 <
  -4   1  10   964.21   995.94    17.68 o
  -3   1  10  1208.14  1249.79    20.82 o
  -2   1  10  2110.97  2070.78    24.61 o
  -1   1  10  1184.86  1185.79    14.93 o
   0   1  10    23.66    19.42     3.51 o
   1   1  10   228.38   239.14     7.12 o
   2   1  10  1711.58  1585.35    40.81 o
   3   1  10  1580.43  1529.26    27.33 o
   4   1  10   845.71   866.42    24.90 o
  -5   2  10  1159.07  1090.37    38.85 o
  -4   2  10  2335.21  2333.74    33.95 o
  -3   2  10    15.24    19.39     4.97 o
  -2   2  10   401.96   413.96     7.94 o
  -1   2  10  4951.34  4719.45    45.11 o
   0   2  10   988.76   975.47    12.31 o
   1   2  10  4122.12  4085.43    45.05 o
   2   2  10   321.03   324.40    11.20 o
   3   2  10   251.27   258.88    11.26 o
   4   2  10  1201.15  1249.82    48.47 o
  -5   3  10     0.03     2.59     9.84 <
  -4   3  10   797.87   812.01    17.84 o
  -3   3  10  1450.25  1470.73    21.73 o
  -2   3  10  3144.33  3154.57    35.75 o
  -1   3  10  1181.15  1170.03    13.60 o
   0   3  10    17.75    25.66     3.99 o
   2   3  10  1062.50  1029.63    21.35 o
   3   3  10  1885.10  1982.51    41.13 o
   4   3  10  1063.23  1062.66    44.83 o
   5   3  10   110.57   100.41    20.25 o
  -4   4  10    21.99    20.69     6.68 o
  -3   4  10   907.90   915.80    19.14 o
  -2   4  10   290.55   300.01     7.50 o
  -1   4  10    32.63    37.08     4.14 o
   0   4  10  3044.79  3065.89    33.00 o
   1   4  10   268.21   280.30     7.53 o
   2   4  10   717.11   709.85    20.53 o
   3   4  10   719.91   720.48    18.38 o
   4   4  10    17.46    14.81    16.83 <
  -5   5  10    44.48    50.17    13.10 o
  -4   5  10    67.85    54.92     8.73 o
  -3   5  10   775.68   811.75    17.75 o
  -2   5  10  1280.54  1231.47    19.33 o
  -1   5  10   894.44   886.19    12.59 o
   0   5  10   163.23   158.24     6.20 o
   1   5  10   194.86   201.77     7.24 o
   2   5  10   454.66   478.65    16.70 o
   3   5  10  1553.92  1557.35    30.24 o
   4   5  10   122.34   100.48    21.10 o
  -5   6  10    12.85    16.04    13.19 <
  -4   6  10   616.29   578.47    17.72 o
  -3   6  10   401.30   413.26    12.21 o
  -2   6  10   726.83   719.82    14.33 o
  -1   6  10  1797.75  1832.75    22.27 o
   0   6  10    14.24    10.35     5.47 <
   1   6  10   766.50   791.51    13.86 o
   2   6  10     0.26     0.76     8.42 <
   3   6  10    47.58    39.77     8.64 o
   4   6  10   346.41   301.75    26.26 o
  -4   7  10    42.93    34.96     9.21 o
  -3   7  10    56.34    71.53     7.43 o
  -2   7  10    90.00    89.59     7.43 o
  -1   7  10   280.32   276.21     8.48 o
   0   7  10     2.33     8.89     5.95 <
   1   7  10    70.16    75.74     6.49 o
   2   7  10   241.27   260.14    13.38 o
   3   7  10    69.76    87.25    12.15 o
  -4   8  10   450.29   428.54    30.09 o
  -3   8  10   305.53   313.45    23.00 o
  -2   8  10   397.65   404.56    12.78 o
  -1   8  10   121.80   116.80     6.87 o
   0   8  10   112.64   114.05     6.96 o
   1   8  10   162.37   159.10     8.38 o
   2   8  10   212.13   225.57    16.58 o
   3   8  10    67.56    69.60    14.05 o
  -2   9  10    41.66    43.56     8.89 o
  -1   9  10   156.88   155.24     9.40 o
   0   9  10    26.59    27.56     5.79 o
   1   9  10    11.03    14.30     8.76 <
   2   9  10    76.18    83.65    13.10 o
   3   9  10    74.22    69.92    13.76 o
  -2  10  10   289.38   265.14    16.67 o
  -1  10  10     1.71     6.42     8.73 <
   0  10  10   644.10   653.38    19.65 o
   1  10  10   135.53   141.41    14.39 o
   2  10  10   316.38   311.33    27.56 o
  -2  11  10   471.73   482.96    33.95 o
  -1  11  10   203.09   197.28    22.43 o
   0  11  10   362.68   393.58    28.63 o
   1  11  10   453.86   463.72    31.10 o
  -4   1  11    46.55    47.39     6.96 o
  -3   1  11   815.72   814.28    15.94 o
  -2   1  11   450.89   447.90    11.26 o
  -1   1  11   495.92   469.29     8.00 o
   0   1  11   204.45   217.34     5.95 o
   1   1  11   174.05   184.98     8.00 o
   2   1  11   362.07   350.40    10.85 o
   3   1  11    15.48    21.10    11.61 <
  -4   2  11    56.87    48.59     6.96 o
  -3   2  11     4.13    13.32     5.66 <
  -2   2  11   130.08   137.14     7.37 o
  -1   2  11   256.53   241.83     6.49 o
   0   2  11   933.10   925.99    12.31 o
   1   2  11    95.32   105.54     6.52 o
   2   2  11   145.65   155.18    10.98 o
   3   2  11     0.64    -9.93    12.46 <
   4   2  11    47.34    54.92    16.51 o
  -4   3  11  1322.47  1324.99    33.95 o
  -3   3  11    10.63    20.82     5.82 o
  -2   3  11  2239.48  2238.83    37.87 o
  -1   3  11   256.19   242.52     6.74 o
   0   3  11   938.73   953.48    15.31 o
   1   3  11   651.12   638.20    23.38 o
   2   3  11   242.09   243.95    10.63 o
   4   3  11   123.37   137.84    20.53 o
  -4   4  11   274.20   266.66    18.67 o
  -3   4  11    32.89    34.99     7.18 o
  -2   4  11   318.55   307.41    10.79 o
  -1   4  11   768.21   719.47    13.60 o
   0   4  11   611.59   621.81    13.00 o
   1   4  11   732.68   755.50    21.29 o
   2   4  11   181.07   169.25    11.74 o
   4   4  11   413.54   449.74    29.80 o
  -5   5  11   362.28   320.95    21.01 o
  -4   5  11   131.19   141.13    16.01 o
  -3   5  11  2973.59  3030.81    49.04 o
  -2   5  11   469.60   503.08    17.75 o
  -1   5  11  2603.02  2528.30    38.25 o
   0   5  11   315.64   328.26    10.76 o
   1   5  11   114.61   113.57    14.11 o
   2   5  11  2179.61  2339.49    57.99 o
   4   5  11  1214.75  1232.58    52.29 o
  -4   6  11   613.05   573.12    28.57 o
  -3   6  11     2.46     5.69     8.51 <
  -2   6  11   526.11   526.36    19.55 o
  -1   6  11   695.62   686.98    17.02 o
   0   6  11  1872.96  1895.80    34.29 o
   1   6  11   801.39   790.24    22.52 o
   2   6  11    95.00   110.79    14.84 o
  -3   7  11   918.23   903.24    38.25 o
  -2   7  11  2932.29  2889.30    48.09 o
  -1   7  11    42.73    43.91     7.66 o
   0   7  11   160.49   193.33    12.12 o
   1   7  11  2112.33  2288.75    56.88 o
   2   7  11   715.60   779.74    29.26 o
  -2   8  11   266.36   271.03    18.10 o
  -1   8  11  2187.71  2204.03    56.44 o
   0   8  11  1833.57  1920.63    51.19 o
   1   8  11  1948.05  2142.81    55.62 o
   2   8  11     3.85    -0.16    13.07 <
  -2   9  11    83.79    84.15    13.45 o
  -1   9  11   921.96   973.00    31.95 o
   0   9  11   671.54   744.68    27.68 o
   1   9  11   118.16   130.97    14.52 o
   2   9  11  2247.38  2408.14    61.37 o
  -2  10  11   208.03   213.89    26.61 o
  -1  10  11  1037.81  1023.21    50.30 o
   0  10  11  2111.43  2282.77    57.70 o
   1  10  11   629.72   718.11    41.10 o
   0  11  11    87.92   101.46    22.62 o
  -3   0  12   565.46   563.79    20.60 o
  -2   0  12     8.35    15.03     8.61 <
  -1   0  12  4975.51  4814.58    84.37 o
   0   0  12   720.50   700.55    19.01 o
   1   0  12  4484.41  4225.83    92.03 o
   2   0  12     7.36    -6.17    10.82 <
  -4   1  12  1040.10  1032.76    38.06 o
  -3   1  12  1061.08  1050.04    27.43 o
  -2   1  12  1060.37  1069.18    20.97 o
  -1   1  12    31.56    41.25     5.47 o
   0   1  12   459.48   466.22    13.03 o
   1   1  12  1527.09  1435.11    23.73 o
  -4   2  12    18.07    12.40    10.95 <
  -3   2  12    15.36    16.01     7.28 <
  -2   2  12  1268.00  1266.96    24.42 o
  -1   2  12   664.62   659.93    13.35 o
   0   2  12  4157.51  4186.51    58.37 o
   1   2  12    11.27    18.03     6.68 <
  -4   3  12  1402.96  1360.07    48.40 o
  -3   3  12  1048.55  1056.08    30.05 o
  -2   3  12   537.09   517.76    15.50 o
  -1   3  12   305.04   318.51     9.55 o
   0   3  12   249.52   240.69    11.04 o
   1   3  12   972.15   908.12    23.57 o
  -4   4  12   269.38   241.51    18.54 o
  -3   4  12   164.08   158.37    12.62 o
  -2   4  12    69.86    69.50     8.51 o
  -1   4  12  2981.23  2834.16    42.36 o
   0   4  12    19.69    24.93     7.75 o
   1   4  12   399.43   377.86    15.06 o
  -4   5  12   619.84   568.50    28.44 o
  -3   5  12   297.78   295.45    20.91 o
  -2   5  12   676.41   684.23    17.75 o
  -1   5  12    31.22    27.68     7.53 o
   0   5  12   222.78   218.13    12.97 o
   1   5  12   132.45   159.76    16.20 o
  -2   6  12  1029.48   998.03    22.27 o
  -1   6  12     0.88    -0.09     9.24 <
   0   6  12  1039.50  1042.25    34.61 o
   1   6  12   200.21   221.61    17.75 o
  -2   7  12    11.69     8.42    12.59 <
  -1   7  12     9.11    13.64    12.46 <
   0   7  12   189.74   180.71    16.70 o
   1   7  12     8.93    13.86    13.41 <
  -1   8  12   301.42   281.97    18.92 o
   0   8  12   165.87   161.85    16.29 o
  -1   9  12    29.15    39.17    14.20 <
   0   9  12     2.19    19.05    13.13 <
  -3   1  13   111.47   115.25     9.97 o
  -2   1  13   220.91   204.62    12.34 o
  -1   1  13    31.57    30.02     9.21 o
   0   1  13   106.45   116.11    11.39 o
   1   1  13   615.70   593.24    30.59 o
  -3   2  13    80.48    90.07     9.49 o
  -2   2  13   388.79   370.05    15.25 o
  -1   2  13   709.44   699.10    22.59 o
   0   2  13   201.49   191.11    13.10 o
  -3   3  13   853.36   786.41    33.91 o
  -1   3  13   536.80   496.47    26.51 o
   0   3  13   703.99   626.05    30.59 o
  -3   4  13    50.15    38.60    13.98 <
  -2   4  13   675.63   611.81    29.93 o
  -1   4  13   964.53   872.59    37.14 o
  -2   0  14  2128.59  2053.19    69.06 o
  -1   0  14  1206.65  1239.73    47.45 o
  -3   1  14   558.34   519.53    26.16 o
  -2   1  14    54.27    53.59    10.16 o
  -1   1  14   138.64   152.33    18.03 o
  -3   2  14  1039.75   976.42    38.98 o
  -2   2  14   437.02   450.53    25.15 o
  -1   2  14  1870.72  1922.62    67.20 o
